# Supplementary material for: Leafhopper males compensate for unclear directional cues in vibration-mediated mate localization
Source: Sci Rep. 2023 Jun 1;13:8879. doi: 10.1038/s41598-023-35057-z (PMC10235090; doi:10.1038/s41598-023-35057-z)
Supplement: Supplementary file 2 — Supplementary Information 1. [file 41598_2023_35057_MOESM2_ESM.csv]

male.ID	treatment	rep	operator	plant	started	start.t	start.distance	latency_search	latency_all	approach_search	approach_all	closest.t_search	closest.t_all	trial_duration	distance_search	distance_all	path.efficiency	turns_search	turns_all	found	signalduration	searchratio	dutycycle	rivdutycycle	signalduration.avg	rivratio.tot	no.signals	no.interrupted.signals	interrupted.signals.ratio	M0ratio.sig	M1ratio.sig	M2ratio.sig	M3ratio.sig	overall.efficiency
a_1	a	1	RJ	R1	TRUE	49	244	71	71	1	1	328	328	399	662	662	0.37	10	10	TRUE	166.5	1	0.417	0.076	8.517125	0.181	16	0	0	0.228708337613925	0.0532016378766309	0.150234087206657	0.567855937302787	0.0897576850367739
a_2	a	1	RJ	R1	TRUE	338	231	659	358	1	1	131	432	790	204	311	0.74	2	2	TRUE	422.8	0.656	0.535	0	15.6597777777778	0	27	0	0	0.205087816392078	0.036328030765301	0.0812390318201384	0.677345121022483	0.0810133757636655
a_3	a	1	RJ	R1	TRUE	37	231	11	11	1	1	233	233	244	1035	1035	0.22	14	14	TRUE	111.1	1	0.455	0.022	8.13292307692308	0.048	13	0	0	0.204780190677966	0.0605421458837772	0.177720187651332	0.556957475786925	0.0785058625300921
a_4	a	1	RJ	R1	FALSE	92	244	NA	357	NA	0.05	NA	10	900	0	13	0.94	NA	0	FALSE	274.2	0	0.305	0	12.9706666666667	0	21	2	0.087	0.235792117011278	0.04052734375	0.102212317904135	0.621468221334586	0.124984677440178
a_5	a	1	RJ	R1	TRUE	35	244	74	74	1	1	515	515	589	1153	1188	0.21	12	13	TRUE	276.4	0.971	0.469	0.029	9.26346428571429	0.061	28	0	0	0.226168858456995	0.0509412939466491	0.145648997405321	0.577240850191035	0.0749997192815317
a_6	a	1	JP	J1a	TRUE	67	221	194	194	0.92	0.92	657	657	900	1073	1073	0.19	15	15	FALSE	208	1	0.231	0.004	6.30709375	0.015	32	3	0.086	0.135373364316965	0.0721112636069505	0.0984952459284437	0.694020126147641	0.108898904810378
a_7	a	1	JP	J1a	FALSE	70	214	NA	174	NA	0.05	NA	13	900	0	42	0.25	NA	2	FALSE	210.2	0	0.234	0	6.31312121212121	0	33	1	0.029	0.0164400263040421	0.0952081523330437	0.194669111470578	0.693682709892336	0.113761217925903
a_8	a	1	JP	J1a	TRUE	57	221	38	38	1	1	336	336	374	454	454	0.49	4	4	TRUE	170.5	1	0.456	0	9.47116666666667	0	18	0	0	0.214100104997038	0.0490846487291839	0.206486353317965	0.530328892955813	0.088916534404546
a_11	a	1	AK	A1	TRUE	402	225	44	44	1	1	390	390	434	1113	1137	0.2	24	24	TRUE	256.5	0.979	0.591	0	14.1195555555556	0	18	1	0.053	0.209831124681293	0.0543887122666751	0.11080770562498	0.624972457427052	0.0581283923105476
a_15	a	1	AK	A1	TRUE	43	235	22	22	0.97	0.97	427	427	900	852	879	0.26	19	20	FALSE	464.6	0.969	0.516	0.024	11.1544871794872	0.047	39	3	0.071	0.297950692488937	0.0612677432331475	0.159914947416815	0.4808666168611	0.0710798427144836
a_16	a	1	AK	A1	TRUE	393	235	22	22	1	1	248	248	270	657	657	0.36	3	3	TRUE	154.5	1	0.572	0	13.751	0	11	1	0.083	0.207588208460872	0.0484063968901435	0.0918280323414496	0.652177362307535	0.0659711537708293
a_17	a	1	JP	J1b	FALSE	436	213	NA	NA	NA	0	NA	NA	900	0	0	NA	NA	NA	NA	155.2	NA	0.172	0	9.58625	0	16	1	0.059	0.258619115921241	0.0575237971052288	0.143578041465641	0.540279045507889	NA
a_19	a	1	JP	J1b	TRUE	61	228	21	21	0.5	0.5	81	81	900	1952	1952	0.06	46	46	FALSE	542.4	1	0.603	0	17.5429	0	30	8	0.211	0.194944963489503	0.0281006371048496	0.0996338499715934	0.677320549434054	0.0480062476465445
a_20	a	1	JP	J1b	TRUE	39	213	14	14	1	1	580	580	594	1379	1379	0.15	26	26	TRUE	220.6	1	0.371	0.004	9.09779166666667	0.01	24	0	0	0.180281844953217	0.0562957127874438	0.0870540927972447	0.676368349462095	0.0870092808929444
b_1	b	1	RJ	R1	TRUE	332	249	164	164	0.67	0.67	193	193	900	254	254	0.66	2	2	FALSE	385.7	1	0.429	0	8.57137777777778	0	45	0	0	0.221517608993238	0.0601951715269424	0.196750425187705	0.521536794292114	0.0961633706153174
b_2	b	1	RJ	R1	TRUE	332	244	353	353	0.75	0.75	181	181	900	533	533	0.34	8	8	FALSE	384.1	1	0.427	0	9.01885714285714	0	42	2	0.045	0.20404865995058	0.057559293754884	0.180331157997001	0.558060888297535	0.0872650383581872
b_3	b	1	RJ	R1	TRUE	258	249	42	42	1	1	735	735	777	1250	1279	0.19	17	19	TRUE	338.1	0.977	0.435	0.073	8.03657142857143	0.168	35	0	0	0.142509243458476	0.0766851535836178	0.197586035267349	0.583219567690557	0.0789786309929796
b_4	b	1	RJ	R1	TRUE	448	249	608	608	0.57	0.57	265	265	900	460	567	0.25	8	9	FALSE	290.3	0.811	0.323	0	13.1118181818182	0	22	1	0.043	0.235374055328295	0.0438258337377799	0.0819073701726409	0.638892740761284	0.098080715105173
b_5	b	1	RJ	R1	TRUE	245	249	163	163	1	1	299	299	462	1176	1176	0.21	12	12	TRUE	187.5	1	0.406	0	8.15160869565217	0	23	0	0	0.245675700181879	0.0677113613210516	0.206291636220111	0.480321302276958	0.0840184689581607
b_6	b	1	JP	J1a	TRUE	116	221	19	19	1	1	686	686	705	1665	1665	0.13	23	23	TRUE	210.3	1	0.298	0	9.46386363636364	0	22	1	0.043	0.0985999375615379	0.0484138229149156	0.161590739895776	0.691395499627771	0.0946400257112801
b_7	b	1	JP	J1a	TRUE	160	214	516	198	0.63	0.63	129	447	900	72	554	0.24	1	5	FALSE	271.2	0.13	0.301	0	11.2131666666667	0	24	2	0.077	0.199036846564307	0.0509891645238485	0.147163305043178	0.602810683868666	0.103109509220934
b_8	b	1	JP	J1a	TRUE	77	221	69	69	0.19	0.19	33	33	900	201	223	0.19	2	4	FALSE	570.3	0.901	0.634	0	14.25775	0	40	0	0	0.231356630604408	0.0400676824884712	0.0982553348179061	0.630320352089215	0.0517833933381151
b_9	b	1	JP	J1a	TRUE	232	172	146	146	1	1	296	296	442	418	418	0.41	3	3	TRUE	138.7	1	0.314	0	8.04958823529412	0	17	2	0.105	0.198000628457429	0.0562396322793274	0.211775538390711	0.533984200872533	0.113661189694528
b_10	b	1	AK	A1	TRUE	344	222	16	16	0.93	0.96	256	291	900	1373	1553	0.14	29	35	FALSE	176.4	0.884	0.196	0.004	9.08805263157895	0.021	19	0	0	0.158623525391926	0.0763697856642324	0.11780069842998	0.647205990513861	0.108813842506332
b_11	b	1	AK	A1	TRUE	35	235	132	132	1	1	372	372	504	904	904	0.26	12	12	TRUE	160	1	0.318	0	10.00175	0	16	0	0	0.0617704401729697	0.0664196265653511	0.137532181868173	0.734277751393506	0.100193491549597
b_12	b	1	AK	A1	TRUE	38	235	40	40	1	1	394	394	434	954	980	0.24	12	13	TRUE	107.7	0.973	0.248	0.015	7.78438461538462	0.061	13	0	0	0.152672510054646	0.0840637568307361	0.224443412354121	0.538820320760497	0.109182469705382
b_13	b	1	AK	A1	TRUE	542	235	92	92	0.69	0.69	752	752	900	1636	1678	0.1	25	26	FALSE	263.5	0.975	0.293	0.01	12.3393	0.036	20	2	0.091	0.230442569675751	0.0520937168234827	0.0556798197628715	0.661783893737894	0.0906826284078763
b_14	b	1	AK	A1	TRUE	87	235	81	81	0.76	0.83	776	811	900	1403	1514	0.13	28	32	FALSE	234.8	0.927	0.261	0	10.3388571428571	0	21	5	0.192	0.300387811124007	0.0662180585493469	0.119268041047182	0.514126089279463	0.0984173319448014
b_15	b	1	AK	A1	TRUE	46	238	126	126	1	1	189	189	315	492	531	0.45	8	9	TRUE	162	0.927	0.514	0	13.4175833333333	0	12	1	0.077	0.248945724205179	0.0482265186850588	0.112253200091919	0.590574557017844	0.0774531366057781
c_1	c	1	RJ	R1	TRUE	5	244	601	414	0.55	0.55	279	466	895	764	858	0.16	10	13	FALSE	1.3	0.89	0.001	0.001	NA	1	0	0	NA	NA	NA	NA	NA	0.135873240788954
c_2	c	1	RJ	R1	TRUE	6	244	387	387	0.68	0.68	304	304	894	603	709	0.23	10	14	FALSE	86.9	0.85	0.097	0.044	5.908375	0.456	8	0	0	0.0126092199631878	0.0740051198510589	0.234370702604354	0.679014957581399	0.129937068879558
c_3	c	1	RJ	R1	FALSE	5	244	NA	NA	NA	0	NA	NA	895	0	0	NA	NA	NA	NA	0	NA	0	NA	NA	NA	0	0	NA	NA	NA	NA	NA	NA
c_4	c	1	RJ	R1	TRUE	3	244	203	203	1	1	244	244	447	592	601	0.41	9	10	TRUE	61.7	0.985	0.138	0.113	11.024	0.821	1	0	0	NA	NA	NA	NA	0.134717075986092
c_5	c	1	JP	J1a	TRUE	4	214	109	109	0.74	0.74	347	347	896	1845	1845	0.09	27	27	FALSE	132.9	1	0.148	0.053	13.9161666666667	0.357	6	1	0.143	0.164065774818257	0.0381690360132699	0.100470675593135	0.697294513575338	0.108932745310552
c_6	c	1	JP	J1a	TRUE	3	214	552	552	0.3	0.3	184	184	897	138	138	0.47	2	2	FALSE	0	1	0	NA	NA	NA	0	0	NA	NA	NA	NA	NA	0.163099504106608
c_7	c	1	JP	J1a	FALSE	3	221	NA	NA	NA	0	NA	NA	897	0	0	NA	NA	NA	NA	1.2	NA	0.001	0	NA	0	0	1	1	NA	NA	NA	NA	NA
c_8	c	1	JP	J1a	FALSE	4	214	NA	NA	NA	0	NA	NA	896	0	0	NA	NA	NA	NA	0	NA	0	NA	NA	NA	0	0	NA	NA	NA	NA	NA	NA
c_9	c	1	JP	J1a	TRUE	3	221	110	110	1	1	307	307	417	521	521	0.42	8	8	TRUE	6.2	1	0.015	0.015	NA	1	0	0	NA	NA	NA	NA	NA	0.157455140219113
c_10	c	1	AK	A1	TRUE	8	235	51	51	0.79	0.79	703	703	892	2579	3205	0.06	26	45	FALSE	0	0.805	0	NA	NA	NA	0	0	NA	NA	NA	NA	NA	0.120363164030048
c_11	c	1	AK	A1	TRUE	5	238	111	111	1	1	214	214	325	357	506	0.47	4	6	TRUE	128	0.706	0.394	0.394	NA	1	0	0	NA	NA	NA	NA	NA	0.097325372383834
c_12	c	1	AK	A1	TRUE	8	235	19	19	1	1	224	224	243	723	723	0.33	11	11	TRUE	51.6	1	0.212	0	12.90625	0	4	0	0	NA	NA	NA	NA	0.119694822759568
c_13	c	1	AK	A1	FALSE	4	235	NA	NA	NA	0	NA	NA	896	0	0	NA	NA	NA	NA	0	NA	0	NA	NA	NA	0	0	NA	NA	NA	NA	NA	NA
c_14	c	1	AK	A1	TRUE	3	235	23	23	1	1	252	252	275	688	834	0.28	8	15	TRUE	0	0.825	0	NA	NA	NA	0	0	NA	NA	NA	NA	NA	0.148671617557803
d_1	d	1	RJ	R1	TRUE	170	244	421	421	0.68	0.68	466	466	900	326	326	0.51	2	2	FALSE	151.7	1	0.169	0.007	11.7309090909091	0.04	11	7	0.389	0.273876317420955	0.0623372597644141	0.141909485430874	0.521876937383757	0.13462809896617
d_2	d	1	RJ	R1	FALSE	58	244	NA	NA	NA	0	NA	NA	900	0	0	NA	NA	NA	NA	394.7	NA	0.439	0	14.0976428571429	0	28	0	0	0.22357080970983	0.0430061763111361	0.126627045048058	0.606795968930976	NA
d_3	d	1	RJ	R1	TRUE	121	195	117	117	1	1	377	377	494	464	464	0.42	2	2	TRUE	144.3	1	0.292	0	8.9900625	0	16	1	0.059	0.112666068784283	0.0572159537266843	0.255372251305261	0.574745726183772	0.11531161440866
d_4	d	1	RJ	R1	TRUE	349	249	190	190	0.86	0.86	283	283	900	1020	1039	0.21	13	14	FALSE	211	0.982	0.234	0	7.27486206896552	0	29	0	0	0.109602741609036	0.0632029994643814	0.288613126922658	0.538581132003925	0.107935410220391
d_6	d	1	JP	J1a	TRUE	40	214	15	15	1	1	504	504	519	1461	1535	0.14	25	27	TRUE	141.7	0.952	0.273	0	8.33411764705882	0	17	0	0	0.113537549407115	0.0677865612648221	0.172423771880294	0.64625211744777	0.0990964683888672
d_7	d	1	JP	J1a	FALSE	443	214	NA	NA	NA	0	NA	NA	900	0	0	NA	NA	NA	NA	219.8	NA	0.244	0	10.99225	0	20	0	0	0.280511269303373	0.0464509085946917	0.0986968091155132	0.574341012986422	NA
d_9	d	1	JP	J1a	TRUE	40	221	6	6	1	1	277	277	283	737	737	0.3	9	9	TRUE	47	1	0.166	0	5.86925	0	8	0	0	0.145418920645738	0.0771180304127444	0.205009157899221	0.572453891042297	0.126314107985839
d_11	d	1	AK	A1	TRUE	52	238	44	44	1	1	374	374	418	371	371	0.64	5	5	TRUE	104.3	1	0.25	0	9.44318181818182	0	11	1	0.083	0.283956678700361	0.0584356197352587	0.129482551143201	0.528125150421179	0.126770517988267
d_12	d	1	AK	A1	TRUE	42	238	255	255	0.56	0.56	645	645	900	249	249	0.54	2	3	FALSE	196.9	1	0.219	0	18.3949	0	10	4	0.286	0.207753235951269	0.0396251134825414	0.141473995509625	0.611147655056565	0.128090083223274
d_13	d	1	AK	A1	TRUE	32	235	46	46	0.66	0.66	409	409	900	342	364	0.43	7	8	FALSE	321.8	0.94	0.358	0	10.02321875	0	32	1	0.03	0.205329500565874	0.0662742444885781	0.128900708667064	0.599495546278485	0.101700242529803
d_14	d	1	AK	A1	TRUE	134	235	46	46	1	1	239	239	285	712	712	0.33	9	9	TRUE	135.8	1	0.477	0.014	9.42507142857143	0.028	14	0	0	0.197330827352578	0.0624625808065115	0.150927238141431	0.589279353699479	0.0796275572631823
d_15	d	1	JP	J1b	FALSE	642	228	NA	NA	NA	0	NA	NA	900	0	0	NA	NA	NA	NA	68.9	NA	0.077	0	11.4811666666667	0	6	0	0	0.0600984220535079	0.0393397883490354	0.0947058225790062	0.805855967018451	NA
e_1	e	1	RJ	R1	TRUE	88	249	184	184	1	1	191	191	375	453	635	0.39	3	7	TRUE	146.2	0.713	0.39	0	10.441	0	14	0	0	0.329073569855104	0.0529574342906399	0.17223993323026	0.445729062623996	0.0945205214286023
e_2	e	1	RJ	R1	TRUE	667	137	83	83	1	1	404	404	487	468	1005	0.14	5	14	TRUE	85.1	0.466	0.175	0.052	7.452125	0.299	8	0	0	0.248284885183756	0.0686884613449184	0.268044349766006	0.414982303705319	0.119344813111555
e_3	e	1	RJ	R1	FALSE	51	244	NA	363	NA	0.05	NA	NA	900	0	0	NA	NA	NA	FALSE	313.3	NA	0.348	0	11.9193461538462	0	26	1	0.037	0.256760986502228	0.048279622978803	0.0948877552008209	0.600071635318148	0
e_4	e	1	RJ	R1	TRUE	296	182	120	82	1	1	694	732	900	1040	1521	0.12	8	16	FALSE	374.7	0.684	0.416	0.079	6.80684090909091	0.19	44	1	0.022	0.178249822204266	0.0906741546772799	0.326159178099572	0.404916845018881	0.0797038587595441
e_5	e	1	RJ	R1	TRUE	42	249	488	488	0.86	0.86	401	401	900	737	809	0.26	6	7	FALSE	378	0.911	0.42	0.002	11.63284375	0.005	32	1	0.03	0.174285629857274	0.0504498308936712	0.244799879651096	0.53046465959796	0.0847133106467975
e_6	e	1	JP	J1a	FALSE	767	189	NA	NA	NA	0	NA	NA	900	0	0	NA	NA	NA	NA	13.7	NA	0.015	0	13.722	0	1	0	0	NA	NA	NA	NA	NA
e_7	e	1	JP	J1a	FALSE	65	203	NA	NA	NA	0	NA	NA	900	0	0	NA	NA	NA	NA	370.3	NA	0.411	0	17.4009523809524	0	21	1	0.045	0.251923813693832	0.0338131465163374	0.0440753106014996	0.670187729188331	NA
e_8	e	1	JP	J1a	TRUE	140	214	410	410	0.1	0.15	187	379	900	85	106	0.3	2	3	FALSE	312.6	0.802	0.347	0	13.3591304347826	0	23	2	0.08	0.216855431881794	0.0405682483889865	0.0755549046410206	0.667021415088199	0.09953420007914
e_9	e	1	JP	J1a	FALSE	291	210	NA	774	NA	0	NA	NA	900	0	11	0	NA	NA	FALSE	204.4	0	0.227	0	15.722	0	13	0	0	0.207132582466509	0.0371209378333154	0.0568434237178672	0.698903055982308	0
e_10	e	1	JP	J1a	TRUE	38	221	118	118	0.81	0.81	401	401	900	641	789	0.23	13	16	FALSE	338.4	0.812	0.376	0	7.18959574468085	0	47	0	0	0.113337535623285	0.0599151847675867	0.146139072122541	0.680608207486587	0.0906780711881999
e_11	e	1	AK	A1	TRUE	54	238	246	246	0.55	0.55	403	403	900	875	1008	0.13	18	23	FALSE	233.3	0.868	0.259	0.003	10.0273913043478	0.011	23	0	0	0.160642587694576	0.0655031869227767	0.083709838269089	0.690144387113559	0.0986216860823235
e_12	e	1	AK	A1	TRUE	105	235	45	45	1	1	717	717	762	1657	1698	0.14	41	43	TRUE	332.3	0.976	0.436	0	8.51997435897436	0	39	0	0	0.139698867517959	0.0708681559773564	0.218451963560743	0.570981012943942	0.0758349267424275
e_13	e	1	AK	A1	TRUE	35	238	716	372	0.55	0.55	29	373	900	259	324	0.4	3	3	FALSE	248.3	0.799	0.276	0	11.2459545454545	0	22	1	0.043	0.205556745658035	0.0610684246052116	0.18457142164253	0.548803408094224	0.113504877475753
e_14	e	1	AK	A1	TRUE	352	238	68	68	1	1	585	585	653	648	710	0.34	15	18	TRUE	280.5	0.913	0.43	0	11.386	0	24	3	0.111	0.209142075062943	0.049417413197494	0.0727830962000117	0.668657415539551	0.0868205628564189
e_15	e	1	AK	A1	FALSE	56	238	NA	NA	NA	0	NA	NA	341	0	0	NA	NA	NA	NA	28.5	NA	0.084	0.017	11.31	0.206	2	0	0	NA	NA	NA	NA	NA
k_1	k	1	RJ	R1	FALSE	0	249	NA	NA	NA	0	NA	NA	900	0	0	NA	NA	NA	NA	0	NA	0	NA	NA	NA	0	0	NA	NA	NA	NA	NA	NA
k_2	k	1	RJ	R1	FALSE	0	249	NA	NA	NA	0	NA	NA	900	0	0	NA	NA	NA	NA	0	NA	0	NA	NA	NA	0	0	NA	NA	NA	NA	NA	NA
k_3	k	1	RJ	R1	FALSE	0	244	NA	NA	NA	0	NA	NA	900	0	0	NA	NA	NA	NA	14.3	NA	0.016	0	14.258	0	1	0	0	NA	NA	NA	NA	NA
k_5	k	1	RJ	R1	FALSE	0	244	NA	NA	NA	0.11	NA	80	900	0	80	0.34	NA	2	NA	0	0	0	NA	NA	NA	0	0	NA	NA	NA	NA	NA	0.151761152944081
k_6	k	1	JP	J1a	FALSE	0	214	NA	NA	NA	0	NA	NA	900	0	0	NA	NA	NA	NA	0	NA	0	NA	NA	NA	0	0	NA	NA	NA	NA	NA	NA
k_7	k	1	JP	J1a	FALSE	0	221	NA	NA	NA	0.1	NA	424	900	0	21	1.05	NA	0	NA	10.4	0	0.012	0	10.361	0	1	0	0	NA	NA	NA	NA	0.184772794323706
k_8	k	1	JP	J1a	FALSE	0	214	NA	NA	NA	0.63	NA	442	788	0	229	0.59	NA	3	NA	18.7	0	0.024	0	9.364	0	2	0	0	NA	NA	NA	NA	0.1655427663197
k_9	k	1	JP	J1a	FALSE	0	221	NA	NA	NA	0.49	NA	179	900	0	117	0.93	NA	1	NA	0.8	0	0.001	0	NA	0	0	1	1	NA	NA	NA	NA	0.182448297615462
k_10	k	1	JP	J1a	FALSE	0	203	NA	NA	NA	0.1	NA	10	900	0	21	0.97	NA	0	NA	32.3	0	0.036	0	16.1275	0	2	0	0	NA	NA	NA	NA	0.180284386364426
k_11	k	1	AK	A1	FALSE	0	196	NA	NA	NA	0.46	NA	524	900	0	172	0.52	NA	1	NA	23.4	0	0.026	0	23.414	0	1	0	0	NA	NA	NA	NA	0.164415289443367
k_12	k	1	AK	A1	FALSE	0	235	NA	NA	NA	0.17	NA	389	900	0	39	1.02	NA	0	NA	0	0	0	NA	NA	NA	0	0	NA	NA	NA	NA	NA	0.183975089441124
k_13	k	1	AK	A1	FALSE	0	235	NA	NA	NA	0	NA	NA	900	0	0	NA	NA	NA	NA	16.9	NA	0.019	0	16.921	0	1	0	0	NA	NA	NA	NA	NA
k_14	k	1	AK	A1	FALSE	0	238	NA	NA	NA	0	NA	NA	900	0	0	NA	NA	NA	NA	15.6	NA	0.017	0	14.059	0	1	1	0.5	NA	NA	NA	NA	NA
k_16	k	1	AK	A1	FALSE	0	238	NA	NA	NA	0	NA	NA	30	0	0	NA	NA	NA	NA	0	NA	0	NA	NA	NA	0	0	NA	NA	NA	NA	NA	NA
k_17	k	1	AK	A1	FALSE	0	235	NA	NA	NA	0	NA	NA	900	0	0	NA	NA	NA	NA	0	NA	0	NA	NA	NA	0	0	NA	NA	NA	NA	NA	NA
a_1	a	2	RJ	R2	FALSE	82	263	NA	NA	NA	0	NA	NA	900	0	0	NA	NA	NA	NA	495.9	NA	0.551	0.236	7.25528947368421	0.429	38	3	0.073	0.0837719123253089	0.101036992974273	0.228156589928945	0.587034504771473	NA
a_3	a	2	RJ	R2	TRUE	41	255	385	385	0.13	0.13	9	9	900	34	34	0.98	0	0	FALSE	452.7	1	0.503	0.002	10.913243902439	0.005	41	1	0.024	0.213249508875991	0.0576341567529272	0.110022952644247	0.619093381726834	0.0892828054546278
a_4	a	2	RJ	R2	TRUE	40	263	261	216	0.45	0.48	444	664	900	1508	1664	0.08	30	35	FALSE	453.3	0.906	0.504	0	11.9288947368421	0	38	0	0	0.228302352977512	0.0523915834616522	0.116228176607883	0.603077886952954	0.0608518115357727
a_5	a	2	RJ	R2	TRUE	48	263	21	21	1	1	361	361	382	649	649	0.41	9	9	TRUE	200.3	1	0.524	0.038	9.78842105263158	0.072	19	0	0	0.172717496505001	0.0588504140230132	0.174142380901172	0.594289708570814	0.0735086010193737
a_6	a	2	JP	J2a	TRUE	37	232	15	15	1	1	601	601	616	955	955	0.24	9	9	TRUE	130	1	0.211	0	7.64923529411765	0	17	0	0	0.195367472334797	0.0651814483570061	0.0908433753470166	0.64860770396118	0.114985892126544
a_7	a	2	JP	J2a	FALSE	206	211	NA	NA	0	0	NA	NA	900	0	0	NA	NA	NA	NA	39.3	NA	0.044	0	13.0923333333333	0	3	0	0	NA	NA	NA	NA	NA
a_8	a	2	JP	J2a	TRUE	43	232	16	16	1	1	404	404	420	866	866	0.27	8	8	TRUE	148.1	1	0.353	0	9.2545625	0	16	0	0	0.148305227826815	0.0519811174218122	0.206546770849513	0.593166883901859	0.0956550870906984
a_11	a	2	AK	A2	TRUE	338	172	81	81	0.63	0.63	462	462	900	713	713	0.15	19	19	FALSE	467.3	1	0.519	0	14.27646875	0	32	4	0.111	0.223022149647475	0.0383169857742308	0.112291423605715	0.62636944097258	0.0684062924413057
a_15	a	2	AK	A2	FALSE	47	249	NA	NA	NA	0	NA	NA	900	0	0	NA	NA	NA	NA	348.9	NA	0.388	0	18.2496315789474	0	19	1	0.05	0.287397294249632	0.0498870921691281	0.106124709078482	0.556590904502758	NA
a_16	a	2	AK	A2	TRUE	375	247	25	25	1	1	627	627	652	1070	1070	0.23	9	9	TRUE	261.9	1	0.402	0	12.3922857142857	0	21	1	0.045	0.179516442640967	0.0517910528055088	0.108665913509941	0.660026591043583	0.0857296794454319
a_17	a	2	JP	J2b	TRUE	76	195	87	87	1	1	338	338	425	559	559	0.35	12	12	TRUE	164.5	1	0.387	0	9.14122222222222	0	18	0	0	0.166516755600394	0.0661290126533043	0.221846094006393	0.545508137739908	0.0968993860485362
a_19	a	2	JP	J2b	TRUE	54	199	22	22	0.46	0.46	225	225	900	1796	1796	0.05	34	34	FALSE	523.6	1	0.582	0	17.0521333333333	0	30	7	0.189	0.153349336544401	0.0336517034036797	0.1282987074931	0.68470025255882	0.0505450764211369
a_20	a	2	JP	J2b	TRUE	36	195	17	17	1	1	338	338	355	1195	1195	0.16	19	19	TRUE	181.6	1	0.512	0	10.5192941176471	0	17	2	0.105	0.222666472811864	0.0521227100901425	0.0490918648086429	0.676118952289351	0.0688691484709617
b_1	b	2	RJ	R2	FALSE	38	263	NA	NA	NA	0	NA	NA	900	0	0	NA	NA	NA	NA	503.5	NA	0.559	0	13.9870555555556	0	36	0	0	0.250022838576938	0.0417707642383633	0.161867917558695	0.546338479626003	NA
b_2	b	2	RJ	R2	TRUE	41	255	19	19	1	1	598	598	617	1925	2039	0.13	25	28	TRUE	193.7	0.944	0.314	0	6.4581	0	30	0	0	0.130497617978456	0.0828468641447691	0.257438978440511	0.529216539436263	0.09002370939058
b_3	b	2	RJ	R2	TRUE	333	263	344	344	1	1	420	420	900	812	812	0.32	15	15	TRUE	354.7	1	0.394	0.059	9.62854838709677	0.149	31	1	0.031	0.21028192371476	0.0624151967435549	0.159907533041861	0.567395346499824	0.090454506937957
b_4	b	2	RJ	R2	TRUE	138	263	885	885	0.09	0.09	2	2	900	23	23	1.03	0	0	FALSE	246.3	1	0.274	0	15.9992666666667	0	15	3	0.167	0.246473796715683	0.0440103504743967	0.10872164974228	0.600794203067641	0.130965613946188
b_5	b	2	RJ	R2	TRUE	45	255	41	41	1	1	179	179	220	762	762	0.33	9	9	TRUE	79.4	1	0.361	0	8.82533333333333	0	9	0	0	0.235080827919625	0.0684015712343254	0.212041093820819	0.48447650702523	0.0962937230789497
b_6	b	2	JP	J2a	TRUE	133	222	19	19	0.65	0.75	550	811	900	942	1312	0.13	11	21	FALSE	163.6	0.718	0.182	0	10.6686666666667	0	15	1	0.062	0.116259451352871	0.0515465850153096	0.165618946447541	0.666575017184278	0.109548826957554
b_7	b	2	JP	J2a	TRUE	108	222	508	482	0.65	0.65	76	102	900	581	834	0.17	4	6	FALSE	210.2	0.697	0.234	0	12.7451875	0	16	3	0.158	0.198854469579204	0.0486458123899707	0.137748071576036	0.614751646454789	0.10702784036208
b_8	b	2	JP	J2a	FALSE	98	222	NA	NA	NA	0	NA	NA	900	0	0	NA	NA	NA	NA	300.7	NA	0.334	0	13.669	0	22	0	0	0.259658550535718	0.041437492933579	0.0978857268271271	0.601018229703576	NA
b_9	b	2	JP	J2a	TRUE	129	232	53	53	1	1	365	365	418	643	643	0.36	9	9	TRUE	128.8	1	0.308	0	8.05075	0	16	0	0	0.209289507188771	0.0539313107474459	0.169021519734186	0.567757662329597	0.107018947071524
b_10	b	2	AK	A2	TRUE	37	247	20	20	1	1	444	444	464	1047	1047	0.24	12	12	TRUE	183.4	1	0.395	0	13.0994285714286	0	14	0	0	0.235915416157739	0.0530393910312336	0.078035028790787	0.633010164020241	0.0870042385666892
b_11	b	2	AK	A2	TRUE	39	247	15	15	1	1	336	336	351	514	551	0.45	3	4	TRUE	130.4	0.933	0.372	0	13.0444	0	10	0	0	0.0835990923308086	0.0521219833798411	0.0830011345864892	0.781277789702861	0.0994972094026052
b_12	b	2	AK	A2	TRUE	36	247	15	15	1	1	368	368	383	799	799	0.31	13	13	TRUE	127.7	1	0.333	0	7.09444444444444	0	18	0	0	0.132717306186374	0.0884181675802662	0.235552075176194	0.543312451057165	0.0998000864254573
b_13	b	2	AK	A2	TRUE	36	247	371	371	1	1	515	515	886	586	785	0.31	6	8	TRUE	292.9	0.746	0.331	0	12.2050833333333	0	24	0	0	0.259789295443838	0.0509350612108343	0.0642833245710462	0.624992318774281	0.100364798019935
b_14	b	2	AK	A2	FALSE	153	247	NA	NA	NA	0	NA	NA	900	0	0	NA	NA	NA	NA	121.8	NA	0.135	0	12.2837777777778	0	9	1	0.1	0.308274689292111	0.0606671852669284	0.107277891347215	0.523780234093746	NA
b_15	b	2	AK	A2	TRUE	50	249	156	156	1	1	242	242	900	1942	1954	0.13	22	22	TRUE	244.5	0.994	0.272	0	9.05392592592593	0	27	0	0	0.171773243446673	0.0659832444284452	0.137415322184769	0.624828189940112	0.0960722061902469
c_1	c	2	RJ	R2	TRUE	3	263	141	141	0.43	0.43	343	343	897	1151	1265	0.09	13	16	FALSE	76.9	0.91	0.086	0	8.54544444444444	0	9	0	0	0.178834726754996	0.0684055182098324	0.271203630264338	0.481556124770833	0.114438860289938
c_2	c	2	RJ	R2	TRUE	3	263	512	512	0.91	0.91	308	308	897	625	625	0.38	4	4	FALSE	15	1	0.017	0.009	5.645	0.525	1	1	0.5	NA	NA	NA	NA	0.15048845991634
c_3	c	2	RJ	R2	TRUE	6	263	172	172	0.87	0.87	466	466	894	2009	3361	0.07	23	44	FALSE	87.3	0.598	0.098	0	9.69977777777778	0	9	0	0	0.080597493642466	0.0810671493046805	0.220554880982382	0.617780476070471	0.109210806816102
c_4	c	2	RJ	R2	TRUE	6	255	79	79	1	1	557	557	636	1055	1176	0.22	16	18	TRUE	31.7	0.897	0.05	0.05	NA	1	0	0	NA	NA	NA	NA	NA	0.134372972239483
c_5	c	2	JP	J2a	TRUE	2	222	48	48	0.65	0.65	287	287	898	3422	3422	0.04	33	33	FALSE	131.8	1	0.147	0.08	14.8913333333333	0.545	3	1	0.25	NA	NA	NA	NA	0.0995476200139002
c_6	c	2	JP	J2a	TRUE	1	199	84	84	0.65	0.65	657	657	899	3624	3658	0.04	39	40	FALSE	30.6	0.991	0.034	0	6.1128	0	5	0	0	0.146283209004057	0.079538018583955	0.285531998429525	0.488646773982463	0.111864404194172
c_7	c	2	JP	J2a	TRUE	1	222	48	48	0.53	0.53	559	559	899	1873	1969	0.06	21	24	FALSE	99.1	0.951	0.11	0	13.8554285714286	0	7	1	0.125	0.152864271868685	0.0333649523652411	0.0597393491978389	0.754031426568235	0.108270407176912
c_8	c	2	JP	J2a	TRUE	0	222	56	56	1	1	313	313	369	1118	1118	0.2	14	14	TRUE	0	1	0	NA	NA	NA	0	0	NA	NA	NA	NA	NA	0.142464416213373
c_9	c	2	JP	J2a	TRUE	2	232	111	111	0.63	0.63	126	126	898	1337	1337	0.11	16	16	FALSE	29.6	1	0.033	0.002	9.287	0.059	3	0	0	NA	NA	NA	NA	0.126236599158236
c_10	c	2	AK	A2	TRUE	2	247	110	110	1	1	401	401	511	700	893	0.28	8	15	TRUE	14.5	0.784	0.028	0	14.47	0	1	0	0	NA	NA	NA	NA	0.143055061324219
c_11	c	2	AK	A2	TRUE	5	249	211	211	0.66	0.66	577	361	895	1274	2571	0.06	7	22	FALSE	267.2	0.496	0.299	0.299	NA	1	0	0	NA	NA	NA	NA	NA	0.0847891664332798
c_12	c	2	AK	A2	TRUE	2	249	179	179	0.77	0.77	222	222	898	2447	2524	0.08	28	31	FALSE	137.4	0.969	0.153	0.002	10.1227692307692	0.016	13	1	0.071	0.0456168880513085	0.0597206602024378	0.216077996291681	0.678584455454573	0.104632941745516
c_13	c	2	JP	J5a	TRUE	3	215	78	78	1	1	873	873	951	2192	2644	0.08	29	39	TRUE	9.2	0.829	0.01	0.005	NA	0.482	0	1	1	NA	NA	NA	NA	0.125633749280612
c_14	c	2	JP	J5a	TRUE	5	216	19	19	1	1	94	94	113	213	216	1	0	0	TRUE	1.3	0.986	0.011	0.011	NA	1	0	0	NA	NA	NA	NA	NA	0.183990469886395
d_1	d	2	RJ	R2	TRUE	95	263	17	17	0.65	0.65	882	882	900	1489	1566	0.11	16	19	FALSE	124.5	0.951	0.138	0.002	8.19871428571428	0.018	14	4	0.222	0.298879615270687	0.0832534717987141	0.164982314300152	0.452884598630447	0.110696423408114
d_2	d	2	RJ	R2	TRUE	40	263	482	482	0.17	0.17	244	244	900	80	125	0.36	0	2	FALSE	220.6	0.64	0.245	0	9.43460869565217	0	23	2	0.08	0.15657892311379	0.0622269534922303	0.166403989013622	0.614790134380357	0.114389249794605
d_3	d	2	RJ	R2	TRUE	124	263	114	114	1	1	579	579	693	611	863	0.3	7	8	TRUE	159.8	0.708	0.231	0	9.9860625	0	16	0	0	0.0925539971335048	0.0564787172121144	0.241073496185308	0.609893789469073	0.113750418449073
d_4	d	2	RJ	R2	TRUE	45	255	18	18	1	1	596	596	614	807	830	0.31	9	11	TRUE	173.9	0.972	0.283	0	9.15221052631579	0	19	0	0	0.137096588687231	0.0556379821958457	0.276217422308099	0.531048006808824	0.106673796887416
d_6	d	2	JP	J2a	TRUE	50	232	18	18	1	1	792	792	810	2666	2666	0.09	29	29	TRUE	231.5	1	0.286	0	7.21371875	0	32	1	0.03	0.14161818410234	0.0582094013576562	0.159574421999749	0.640597992540255	0.0905134030425741
d_7	d	2	JP	J2a	TRUE	398	211	12	12	0.63	0.63	273	273	900	580	699	0.19	9	12	FALSE	102.2	0.83	0.114	0	7.833	0	13	0	0	0.196329140028872	0.0503098331516562	0.177140107435014	0.576220919384458	0.126360475140589
d_8	d	2	JP	J2a	FALSE	783	232	NA	NA	NA	0	NA	NA	900	0	0	NA	NA	NA	NA	257.2	NA	0.286	0.221	11.353	0.774	4	1	0.2	0.239011714965207	0.0516163128688452	0.13144102880296	0.577930943362988	NA
d_9	d	2	JP	J2a	TRUE	45	222	9	9	1	1	597	597	606	1775	2048	0.11	21	29	TRUE	71.4	0.867	0.118	0	5.9515	0	12	0	0	0.139810691982413	0.0814640566803887	0.18936402587583	0.589361225461368	0.11567791146037
d_11	d	2	AK	A2	TRUE	46	249	260	260	1	1	612	612	872	643	693	0.36	7	8	TRUE	204.9	0.928	0.235	0	9.217	0	22	1	0.043	0.307401343367493	0.0577046366891219	0.112603193703335	0.522290826240051	0.116954057708762
d_13	d	2	AK	A2	TRUE	44	249	523	523	0.05	0.05	342	342	900	13	13	0.96	NA	0	FALSE	145.1	1	0.161	0	12.0935833333333	0	12	0	0	0.228998849252014	0.0493030050371065	0.152580914121125	0.569117231589755	0.15088078326951
d_14	d	2	AK	A2	TRUE	38	122	378	282	1	1	537	633	915	1010	1307	0.09	7	10	TRUE	280.1	0.773	0.306	0.019	13.8235263157895	0.062	19	0	0	0.218205424010173	0.0483348372530431	0.103679082570903	0.62978065616588	0.0967181373951788
d_15	d	2	JP	J2b	FALSE	50	195	NA	NA	NA	0	NA	NA	900	0	NA	NA	NA	NA	NA	13.6	NA	0.015	0	13.568	0	1	0	0	NA	NA	NA	NA	NA
e_1	e	2	RJ	R2	TRUE	112	255	1083	339	NA	0.31	NA	424	900	0	148	0.53	NA	2	FALSE	423.9	0	0.471	0	11.4581891891892	0	37	0	0	0.320646392406705	0.0565793849789953	0.15687352135732	0.465900701256979	0.0857597443270676
e_2	e	2	RJ	R2	TRUE	63	255	381	381	0.45	0.45	503	503	900	98	121	0.95	0	0	FALSE	215.5	0.81	0.239	0.12	7.67692857142857	0.501	14	0	0	0.308959126138616	0.0824827637541055	0.305265312578505	0.303292797528774	0.136031360343271
e_3	e	2	RJ	R2	TRUE	52	263	95	95	0.56	0.6	661	568	900	1018	1398	0.11	15	19	FALSE	291.8	0.728	0.324	0	7.77132432432432	0	37	3	0.075	0.171566291876928	0.0706512855647408	0.144022202205614	0.613760220352717	0.0871850427017364
e_4	e	2	RJ	R2	TRUE	148	195	364	177	0.46	0.58	265	605	900	549	779	0.15	6	10	FALSE	311.4	0.705	0.346	0.033	7.40378947368421	0.097	38	0	0	0.183878099408553	0.0815905084167425	0.298737488626024	0.435793903548681	0.0907988017758105
e_5	e	2	RJ	R2	TRUE	41	255	41	41	0.87	0.87	511	511	900	1462	1764	0.13	16	21	FALSE	404.6	0.829	0.45	0	10.012875	0	40	1	0.024	0.143123228842865	0.0569167197233562	0.279727351035542	0.520232700398237	0.0722296516980195
e_7	e	2	JP	J2a	TRUE	45	222	148	148	0.65	0.65	402	402	900	992	1149	0.13	12	17	FALSE	443.3	0.863	0.493	0	11.083225	0	40	0	0	0.255349864321982	0.0476824209559943	0.0762864599428415	0.620681254779182	0.0678040432140457
e_8	e	2	JP	J2a	TRUE	140	222	76	76	0.54	0.54	774	774	900	436	436	0.27	5	5	FALSE	420.9	1	0.468	0	13.446935483871	0	31	1	0.031	0.205390363555673	0.0394261793669261	0.0644108862794017	0.690772570797999	0.0794761935291243
e_9	e	2	JP	J2a	TRUE	112	222	218	218	0.65	0.65	222	222	900	251	280	0.52	2	3	FALSE	169.9	0.896	0.189	0	8.09080952380952	0	21	0	0	0.16608497589858	0.0594089707899027	0.138875973326585	0.635630079984933	0.133705432986681
e_10	e	2	JP	J2a	TRUE	38	232	43	43	1	1	839	839	882	1830	1830	0.13	42	42	TRUE	358.6	1	0.407	0	7.47104166666667	0	48	0	0	0.0851621538718943	0.0635565098575054	0.123493488748222	0.727787847522378	0.0789396134027279
e_11	e	2	AK	A2	TRUE	34	247	875	488	NA	0.1	NA	337	900	0	25	0.99	NA	0	FALSE	417.8	0	0.464	0	16.60636	0	25	1	0.038	0.220992439041428	0.0501253736520225	0.0628530273943236	0.666029159912226	0.0970757572993062
e_12	e	2	AK	A2	TRUE	52	247	540	527	0.82	0.82	354	367	900	254	479	0.42	3	5	FALSE	496.2	0.53	0.551	0	14.1763714285714	0	35	0	0	0.205535166161802	0.0505065773429832	0.113160127616779	0.630798128878436	0.0704849794315006
e_13	e	2	AK	A2	FALSE	786	247	NA	NA	NA	0	NA	NA	900	0	0	NA	NA	NA	NA	496.5	NA	0.552	0	15.8125806451613	0	31	1	0.031	0.206383239152165	0.044686754115751	0.138678879618107	0.610251127113976	NA
e_14	e	2	AK	A2	TRUE	46	247	18	18	1	1	558	558	576	477	657	0.38	5	15	TRUE	228.7	0.726	0.397	0	11.8151052631579	0	19	4	0.174	0.217397889410077	0.0534284836092959	0.0759197637279664	0.65325386325266	0.0929453404761918
e_15	e	2	AK	A2	FALSE	346	249	NA	702	NA	0.45	NA	4	900	0	113	0.99	NA	0	FALSE	499	0	0.554	0	15.5035625	0	32	2	0.059	0.194812079481732	0.0515264636756874	0.116350274332109	0.637311182510471	0.0807108999428196
k_1	k	2	RJ	R2	FALSE	0	255	NA	NA	NA	0	NA	NA	900	0	0	NA	NA	NA	NA	17.5	NA	0.019	0	17.464	0	1	0	0	NA	NA	NA	NA	NA
k_2	k	2	RJ	R2	FALSE	0	255	NA	NA	NA	0	NA	NA	900	0	0	NA	NA	NA	NA	0	NA	0	NA	NA	NA	0	0	NA	NA	NA	NA	NA	NA
k_3	k	2	RJ	R2	FALSE	0	263	NA	NA	NA	0	NA	NA	900	0	0	NA	NA	NA	NA	0	NA	0	NA	NA	NA	0	0	NA	NA	NA	NA	NA	NA
k_5	k	2	RJ	R2	FALSE	0	255	NA	NA	NA	0.45	NA	69	499	0	256	0.45	NA	1	NA	31.8	0	0.064	0	13.854	0	2	1	0.333	NA	NA	NA	NA	0.147548306582112
k_6	k	2	JP	J2a	FALSE	0	232	NA	NA	NA	0	NA	NA	900	0	0	NA	NA	NA	NA	31.7	NA	0.035	0	15.847	0	2	0	0	NA	NA	NA	NA	NA
k_7	k	2	JP	J2a	FALSE	0	222	NA	NA	NA	1	NA	478	773	0	222	1	NA	0	NA	24.1	0	0.031	0	12.059	0	2	0	0	NA	NA	NA	NA	0.179355517923633
k_8	k	2	JP	J2a	FALSE	0	222	NA	NA	NA	1	NA	474	690	0	222	1	NA	0	NA	59.1	0	0.086	0	14.78325	0	4	0	0	NA	NA	NA	NA	0.16917538016739
k_9	k	2	JP	J2a	FALSE	0	232	NA	NA	NA	0.05	NA	11	900	0	12	0.97	NA	0	NA	0	0	0	NA	NA	NA	0	0	NA	NA	NA	NA	NA	0.182460478419954
k_10	k	2	JP	J2a	FALSE	0	222	NA	NA	NA	0.52	NA	283	476	0	286	0.4	NA	3	NA	61	0	0.128	0	12.1956	0	5	0	0	0.236380333890911	0.11322116173046	0.157335432451048	0.49306307192758	0.138195133684851
k_11	k	2	AK	A2	FALSE	0	247	NA	NA	NA	0	NA	NA	900	0	0	NA	NA	NA	NA	0	NA	0	NA	NA	NA	0	0	NA	NA	NA	NA	NA	NA
k_12	k	2	AK	A2	FALSE	0	247	NA	NA	NA	0.51	NA	42	764	0	249	0.51	NA	0	NA	0	0	0	NA	NA	NA	0	0	NA	NA	NA	NA	NA	0.161530078817852
k_13	k	2	AK	A2	FALSE	0	235	NA	NA	NA	0.48	NA	10	439	0	249	0.45	NA	0	NA	52.1	0	0.119	0	17.3766666666667	0	3	0	0	NA	NA	NA	NA	0.140927934463123
k_14	k	2	AK	A2	FALSE	0	237	NA	NA	NA	0	NA	NA	900	0	0	NA	NA	NA	NA	20.5	NA	0.023	0	20.473	0	1	0	0	NA	NA	NA	NA	NA
k_16	k	2	AK	A2	FALSE	0	247	NA	NA	NA	0.51	NA	72	196	0	172	0.73	NA	0	NA	78.4	0	0.4	0	19.5945	0	4	0	0	NA	NA	NA	NA	0.103077923457375
k_17	k	2	AK	A2	FALSE	0	247	NA	NA	NA	0	NA	NA	900	0	0	NA	NA	NA	NA	0	NA	0	NA	NA	NA	0	0	NA	NA	NA	NA	NA	NA
a_1	a	3	RJ	R3	TRUE	506	284	535	535	0.43	0.43	271	271	900	540	540	0.23	9	9	FALSE	396	1	0.44	0.127	7.74938888888889	0.289	36	3	0.077	0.14301844589896	0.0842754625812788	0.171665866125644	0.601040225394117	0.0784804040074147
a_2	a	3	RJ	R3	FALSE	473	284	NA	NA	NA	0	NA	NA	900	0	0	NA	NA	NA	NA	38.9	NA	0.043	0	19.452	0	2	0	0	NA	NA	NA	NA	NA
a_3	a	3	RJ	R3	TRUE	37	284	47	47	0.68	0.68	828	828	900	1998	1998	0.1	24	24	FALSE	437.1	1	0.486	0	10.1656046511628	0	43	0	0	0.184704006442152	0.0606285216221595	0.124263075898893	0.630404396036795	0.064366145168654
a_4	a	3	RJ	R3	TRUE	44	284	418	418	0.43	0.43	247	247	900	1381	1440	0.08	16	18	FALSE	480.4	0.959	0.534	0	13.609	0	35	1	0.028	0.252767601272267	0.0452956551861688	0.076447309028689	0.625489434512875	0.0574148404094916
a_5	a	3	RJ	R3	TRUE	44	284	76	76	1	1	350	350	426	852	852	0.33	7	8	TRUE	191.2	1	0.449	0.005	9.411	0.012	20	1	0.048	0.181070024439486	0.0593666985442567	0.138906598661141	0.620656678355116	0.0816588268722675
a_6	a	3	JP	J3a	TRUE	81	216	342	342	1	1	571	571	913	1263	1263	0.17	17	17	TRUE	261.7	1	0.287	0	7.3522	0	35	3	0.079	0.126197406412852	0.0704434435562533	0.118448511038484	0.68491063899241	0.0998425327494319
a_7	a	3	JP	J3a	FALSE	69	216	NA	NA	NA	0	NA	NA	900	0	0	NA	NA	NA	NA	81	NA	0.09	0	10.12625	0	8	0	0	0.0878903839032218	0.055190717195408	0.156746080730774	0.700172818170596	NA
a_8	a	3	JP	J3a	TRUE	35	214	16	16	0.93	0.93	767	767	900	890	890	0.22	14	14	FALSE	319.2	1	0.355	0	7.9802	0	40	0	0	0.132333776095837	0.0554904638981479	0.190061026039448	0.622114733966567	0.0939713769563117
a_11	a	3	AK	A3	TRUE	51	235	22	22	1	1	271	271	293	520	567	0.41	8	11	TRUE	184.3	0.917	0.629	0	16.7505454545455	0	11	0	0	0.262341524835012	0.0403080496700243	0.0854734716915596	0.611876953803404	0.0585140340204181
a_15	a	3	AK	A3	TRUE	37	247	46	46	1	1	586	586	632	724	765	0.32	12	12	TRUE	350.1	0.946	0.554	0.022	12.259037037037	0.04	27	2	0.069	0.266062224692895	0.0637352942953649	0.143011655800407	0.527190825211333	0.0671699307580232
a_16	a	3	AK	A3	TRUE	63	247	22	22	1	1	337	337	359	520	556	0.44	6	6	TRUE	213.8	0.935	0.595	0	15.2677857142857	0	14	0	0	0.227163635853267	0.045609570103252	0.0828541887915265	0.644372605251955	0.064074489230746
a_17	a	3	JP	J3b	FALSE	571	213	NA	59	NA	0.52	NA	672	900	0	121	0.92	1	2	FALSE	321.8	0	0.358	0	20.112125	0	16	0	0	0.21377651541048	0.0347458311839251	0.0921427994306917	0.659334853974903	0.11780428203302
a_19	a	3	JP	J3b	TRUE	55	178	22	22	0.5	0.5	94	94	900	2394	2394	0.04	26	26	FALSE	527.6	1	0.586	0	17.3744333333333	0	30	3	0.091	0.175917487956442	0.0333190722766978	0.118528565919656	0.672234873847205	0.048856082811578
a_20	a	3	JP	J3b	TRUE	51	213	109	109	0.9	0.9	765	765	900	690	690	0.28	9	9	FALSE	181.1	1	0.201	0.021	6.25107692307692	0.102	26	0	0	0.10257309509746	0.0784234101201024	0.107784504823784	0.711218989958653	0.120294148009801
b_1	b	3	RJ	R3	FALSE	53	270	NA	NA	NA	0	NA	NA	900	0	0	NA	NA	NA	NA	507	NA	0.563	0	15.84359375	0	32	0	0	0.247091194193237	0.0407538535882997	0.147640509275239	0.564514442943224	NA
b_2	b	3	RJ	R3	TRUE	40	284	61	61	1	1	639	639	700	1350	1641	0.17	19	22	TRUE	165.2	0.823	0.236	0.001	6.3058	0.005	25	1	0.038	0.1135589457325	0.0870119572457103	0.284607821370801	0.514821275650988	0.103200553203527
b_3	b	3	RJ	R3	TRUE	57	270	113	113	1	1	293	293	406	161	315	0.86	0	4	TRUE	140.7	0.511	0.346	0	10.0479285714286	0	14	0	0	0.185660157388516	0.0607587917907742	0.154296194666989	0.599284856153721	0.113688264548974
b_4	b	3	RJ	R3	TRUE	383	284	696	696	0.41	0.41	189	189	900	191	237	0.49	3	6	FALSE	242.5	0.806	0.269	0	14.0952352941176	0	17	1	0.056	0.189630204616495	0.0612263635187527	0.121384364345064	0.627759067519687	0.114943283124123
b_5	b	3	RJ	R3	TRUE	40	284	40	40	1	1	309	309	349	1322	1665	0.17	15	21	TRUE	112.8	0.794	0.323	0	8.67746153846154	0	13	0	0	0.242334252307038	0.0660331362415453	0.172905936688326	0.518726674763091	0.0912696544252659
b_6	b	3	JP	J3a	TRUE	402	214	74	37	0.47	0.47	150	187	900	891	1234	0.08	9	15	FALSE	186.9	0.722	0.208	0	10.3328888888889	0	18	1	0.053	0.0594057808938019	0.0531044345993376	0.146715987784421	0.74077379672244	0.10059648139069
b_7	b	3	JP	J3a	FALSE	134	214	NA	NA	NA	0	NA	NA	900	0	0	NA	NA	NA	NA	139.8	NA	0.155	0	15.5282222222222	0	9	0	0	0.241374128826366	0.0636904847088455	0.121463428595961	0.573471957868827	NA
b_9	b	3	JP	J3a	TRUE	78	214	76	76	1	1	639	639	715	1158	1168	0.18	16	17	TRUE	203.2	0.991	0.284	0	6.55503225806452	0	31	0	0	0.176047951340019	0.0697617196342628	0.221553497436099	0.532636831589618	0.101372662827282
b_10	b	3	AK	A3	TRUE	36	235	22	22	1	1	776	776	798	2637	2685	0.09	32	33	TRUE	388.1	0.982	0.486	0	12.3306774193548	0	31	2	0.061	0.18046780780168	0.0607715872554944	0.0935667925002158	0.66519381244261	0.0651009012735974
b_11	b	3	AK	A3	TRUE	72	232	19	19	1	1	215	215	234	453	480	0.48	6	6	TRUE	100.2	0.944	0.428	0	12.5205	0	8	0	0	0.0605906313645621	0.0564973443552574	0.102402060620582	0.780509963659598	0.092649792262561
b_12	b	3	AK	A3	TRUE	38	223	16	16	1	1	570	570	586	1611	1658	0.13	34	34	TRUE	217.5	0.972	0.371	0	8.24673076923077	0	26	3	0.103	0.148375813259334	0.0737308490544038	0.207466828346897	0.570426509339365	0.0848467331399289
b_13	b	3	AK	A3	TRUE	47	244	111	111	1	1	369	369	480	600	600	0.41	8	8	TRUE	138	1	0.287	0.008	10.3227692307692	0.027	13	0	0	0.14347670571403	0.0657769233062088	0.0663581626874124	0.724388208292349	0.111459721839931
b_14	b	3	AK	A3	TRUE	151	247	24	24	1	1	770	770	794	1061	1174	0.21	19	21	TRUE	181.2	0.904	0.228	0	11.327875	0	16	0	0	0.27744612294892	0.0573309204065193	0.0981869944716021	0.567035962172958	0.109222016662528
b_15	b	3	AK	A3	TRUE	54	244	123	123	1	1	270	270	393	569	569	0.43	8	8	TRUE	192.1	1	0.489	0	12.008125	0	16	0	0	0.194972154270546	0.0553271222609691	0.110779159943788	0.638921563524697	0.080550067944396
c_1	c	3	RJ	R3	FALSE	3	270	NA	NA	NA	0	NA	NA	897	0	0	NA	NA	NA	NA	1	NA	0.001	0	NA	0	0	1	1	NA	NA	NA	NA	NA
c_2	c	3	RJ	R3	FALSE	3	284	NA	NA	NA	0	NA	NA	897	0	0	NA	NA	NA	NA	0	NA	0	NA	NA	NA	0	0	NA	NA	NA	NA	NA	NA
c_3	c	3	RJ	R3	TRUE	3	284	137	137	0.5	0.5	690	690	897	2220	2959	0.05	23	36	FALSE	159.2	0.75	0.177	0	10.6670714285714	0	14	4	0.222	0.134432398770582	0.0633592028873904	0.185705006729655	0.616503391612372	0.0947528580509536
c_4	c	3	RJ	R3	TRUE	3	270	80	80	1	1	400	400	480	810	810	0.33	12	12	TRUE	11.4	1	0.024	0.024	NA	1	0	0	NA	NA	NA	NA	NA	0.145736151840657
c_5	c	3	JP	J3a	FALSE	3	216	NA	NA	NA	0	NA	NA	897	0	0	NA	NA	NA	NA	0	NA	0	NA	NA	NA	0	0	NA	NA	NA	NA	NA	NA
c_6	c	3	JP	J3a	TRUE	4	214	172	172	0.47	0.47	708	708	896	283	283	0.36	4	4	FALSE	0	1	0	NA	NA	NA	0	0	NA	NA	NA	NA	NA	0.15623853887978
c_7	c	3	JP	J3a	FALSE	2	214	NA	NA	NA	0	NA	NA	898	0	0	NA	NA	NA	NA	0	NA	0	NA	NA	NA	0	0	NA	NA	NA	NA	NA	NA
c_8	c	3	JP	J3a	FALSE	10	216	NA	NA	NA	0	NA	NA	890	0	0	NA	NA	NA	NA	0	NA	0	NA	NA	NA	0	0	NA	NA	NA	NA	NA	NA
c_9	c	3	JP	J3a	FALSE	7	214	NA	NA	NA	0	NA	NA	893	0	0	NA	NA	NA	NA	269.1	NA	0.301	0	15.7419411764706	0	17	1	0.056	0.190383127874954	0.038701408377022	0.0871930735801325	0.683722390167892	NA
c_10	c	3	AK	A3	TRUE	3	244	109	109	0.71	0.71	744	744	897	221	270	0.64	0	2	FALSE	7.6	0.819	0.008	0.008	NA	1	0	0	NA	NA	NA	NA	NA	0.166977722487579
c_11	c	3	AK	A3	TRUE	4	232	52	52	1	1	453	453	505	1138	1592	0.15	12	20	TRUE	211.4	0.715	0.419	0.419	NA	1	0	0	NA	NA	NA	NA	NA	0.0788037416623288
c_12	c	3	AK	A3	TRUE	3	247	51	51	1	1	98	98	149	211	247	1	0	0	TRUE	0	0.854	0	NA	NA	NA	0	0	NA	NA	NA	NA	NA	0.181508352452071
c_13	c	3	AK	A3	TRUE	3	244	264	264	1	1	309	309	573	639	691	0.35	12	15	TRUE	0	0.925	0	NA	NA	NA	0	0	NA	NA	NA	NA	NA	0.152948702070391
c_14	c	3	AK	A3	TRUE	8	244	48	48	1	1	191	191	239	580	580	0.42	5	5	TRUE	0	1	0	NA	NA	NA	0	0	NA	NA	NA	NA	NA	0.157157878879018
d_1	d	3	RJ	R3	TRUE	97	284	616	616	0.12	0.29	2	249	900	94	152	0.54	2	2	FALSE	47.8	0.618	0.053	0.01	13.044	0.181	3	0	0	NA	NA	NA	NA	0.151235559140365
d_2	d	3	RJ	R3	FALSE	67	284	NA	NA	NA	0	NA	NA	900	0	0	NA	NA	NA	NA	458	NA	0.509	0	11.5982564102564	0	39	1	0.025	0.24049812969235	0.0518910888462457	0.147674716800934	0.559936064660471	NA
d_3	d	3	RJ	R3	TRUE	44	284	91	91	0.43	0.43	797	797	900	332	508	0.24	5	7	FALSE	145.1	0.654	0.161	0.001	11.0032307692308	0.006	13	2	0.133	0.113938563498833	0.0550397785265866	0.227786244599488	0.603235413375093	0.118595766453461
d_4	d	3	RJ	R3	TRUE	37	284	87	87	0.92	0.92	797	797	900	1767	1767	0.15	18	18	FALSE	288.2	1	0.32	0	8.00633333333333	0	36	0	0	0.0663849452516758	0.0616733974492416	0.28697420097978	0.584967456319303	0.0899420921974465
d_6	d	3	JP	J3a	TRUE	39	214	18	18	0.89	0.89	764	764	900	1536	1768	0.11	21	26	FALSE	141.9	0.869	0.158	0	7.84011111111111	0	18	1	0.053	0.148297218009949	0.0581553549411148	0.151053698218563	0.642493728830374	0.110874992449188
d_8	d	3	JP	J3a	FALSE	103	214	NA	NA	NA	0	NA	NA	900	0	0	NA	NA	NA	NA	107.4	NA	0.119	0.031	8.910875	0.256	8	5	0.385	0.193976461346389	0.056938852806262	0.140979421212844	0.608105264634506	NA
d_9	d	3	JP	J3a	TRUE	42	216	140	140	0.81	0.81	692	692	900	845	1357	0.13	19	29	FALSE	85	0.623	0.094	0	6.894	0	12	2	0.143	0.142213035489798	0.083176191857654	0.179745672565516	0.594865100087032	0.122040703360175
d_11	d	3	AK	A3	TRUE	39	220	24	24	1	1	468	468	492	744	744	0.3	15	15	TRUE	160.4	1	0.326	0	8.91066666666667	0	18	0	0	0.216787620330191	0.0674347847772956	0.106239712703875	0.609537882188638	0.101935241546336
d_12	d	3	AK	A3	TRUE	252	223	59	59	0.96	1	488	488	547	214	223	1	0	0	FALSE	216.1	0.96	0.395	0	18.9320909090909	0	11	4	0.267	0.22188395845438	0.0350679221907968	0.109309349685239	0.633738769669585	0.111888437351534
d_13	d	3	AK	A3	TRUE	52	247	15	15	0.7	0.7	813	813	900	496	536	0.32	4	5	FALSE	175.7	0.925	0.195	0	13.3173076923077	0	13	3	0.188	0.21790036101083	0.0465501805054152	0.0874859205776173	0.648063537906137	0.121220168697929
d_14	d	3	AK	A3	TRUE	63	247	24	24	1	1	109	109	133	332	332	0.74	2	2	TRUE	80.8	1	0.607	0	15.8592	0	5	1	0.167	0.290102905569007	0.0427890435835351	0.0967640234059726	0.570344027441485	0.0676986843724242
d_15	d	3	JP	J3b	FALSE	673	213	NA	NA	NA	0	NA	NA	900	0	0	NA	NA	NA	NA	397.2	NA	0.441	0	14.7099259259259	0	27	0	0	0.206169681343915	0.0391924827780687	0.0368911896225275	0.717746646255489	NA
e_1	e	3	RJ	R3	TRUE	190	284	46	46	0.92	0.92	520	520	900	2145	2446	0.11	32	40	FALSE	258.7	0.877	0.287	0	6.467	0	40	0	0	0.179059069120148	0.0870457708365548	0.267241379310345	0.466653780732952	0.0904180811260086
e_2	e	3	RJ	R3	FALSE	50	284	NA	76	NA	0.12	NA	657	900	0	35	0.97	NA	0	FALSE	193.7	0	0.215	0.095	7.2238	0.441	15	0	0	0.309633895364397	0.097372573991528	0.314543592015283	0.278449938628792	0.138311085332119
e_3	e	3	RJ	R3	FALSE	214	270	NA	143	NA	0.13	NA	573	900	0	35	1	NA	0	FALSE	411.4	0	0.457	0.005	11.2927222222222	0.012	36	0	0	0.232066867057938	0.055251907570756	0.0829565747851369	0.629724650586169	0.0970410713678927
e_4	e	3	RJ	R3	TRUE	41	270	87	87	1	1	433	433	520	1287	1357	0.2	13	14	TRUE	198.4	0.948	0.382	0	7.63242307692308	0	26	0	0	0.184959912922099	0.0806680003829815	0.262216354318368	0.472155732376551	0.0856782597311029
e_6	e	3	JP	J3a	FALSE	695	214	NA	354	NA	0	NA	NA	900	0	0	NA	NA	NA	FALSE	89	NA	0.099	0	8.06136363636364	0	11	1	0.083	0.155692134197914	0.109918240766845	0.163518466309557	0.570871158725684	NA
e_7	e	3	JP	J3a	FALSE	40	204	NA	NA	NA	0	NA	NA	900	0	0	NA	NA	NA	NA	13	NA	0.014	0	12.96	0	1	0	0	NA	NA	NA	NA	NA
e_8	e	3	JP	J3a	FALSE	119	216	NA	NA	NA	0	NA	NA	900	0	0	NA	NA	NA	NA	95.4	NA	0.106	0	13.6261428571429	0	7	0	0	0.234412840862628	0.0486984053762201	0.103540463185264	0.613348290575889	NA
e_9	e	3	JP	J3a	FALSE	271	214	NA	449	NA	0.28	NA	383	900	0	121	0.5	NA	3	FALSE	248.5	0	0.276	0	15.533	0	16	0	0	0.207702954999034	0.0382492113564669	0.0560741646816455	0.697973668962853	0.119299568739611
e_10	e	3	JP	J3a	TRUE	44	214	202	202	0.47	0.47	313	313	900	420	542	0.19	2	5	FALSE	345.1	0.775	0.383	0	7.50182608695652	0	46	0	0	0.134306429738846	0.068192092360121	0.111013550323979	0.686487927577054	0.0875141481796795
e_11	e	3	AK	A3	TRUE	41	232	19	19	0.88	0.88	599	599	900	1353	1572	0.13	20	29	FALSE	452	0.861	0.502	0	12.8668	0	35	1	0.028	0.167836158618638	0.057470166852453	0.0613317108482962	0.713361963680613	0.0665069667504433
e_12	e	3	AK	A3	TRUE	43	244	51	51	1	1	108	108	159	243	243	1	0	0	TRUE	63.4	1	0.399	0	12.6734	0	5	0	0	0.183407767449935	0.053939747818265	0.146795650733031	0.615856833998769	0.109410755040546
e_13	e	3	AK	A3	TRUE	43	244	53	53	0.78	0.78	507	507	900	609	635	0.3	12	13	FALSE	356	0.959	0.396	0	11.8669666666667	0	30	0	0	0.172664174220315	0.0488021370246258	0.164658758626889	0.613874930128171	0.0901211902860368
e_14	e	3	AK	A3	TRUE	48	247	22	22	1	1	670	670	692	874	977	0.25	14	18	TRUE	345.6	0.895	0.499	0	13.0349230769231	0	26	6	0.188	0.211954276676856	0.0437080269571683	0.0979085769589387	0.646429119407037	0.0727723104599734
e_15	e	3	AK	A3	TRUE	59	187	15	15	1	1	376	376	391	859	1045	0.18	11	14	TRUE	175	0.822	0.448	0.059	8.45211111111111	0.131	18	0	0	0.114698497416819	0.0752671916286529	0.154004916588886	0.656029394365642	0.0794042133352523
k_1	k	3	RJ	R3	FALSE	0	284	NA	NA	NA	0	NA	NA	900	0	0	NA	NA	NA	NA	10.9	NA	0.012	0	10.919	0	1	0	0	NA	NA	NA	NA	NA
k_3	k	3	RJ	R3	FALSE	0	284	NA	NA	NA	0	NA	NA	900	0	0	NA	NA	NA	NA	0	NA	0	NA	NA	NA	0	0	NA	NA	NA	NA	NA	NA
k_5	k	3	RJ	R3	FALSE	0	284	NA	NA	NA	0.45	NA	46	900	0	127	1.01	NA	0	NA	23.4	0	0.026	0	19.532	0	1	1	0.5	NA	NA	NA	NA	0.172612561464476
k_6	k	3	JP	J3a	FALSE	0	216	NA	NA	NA	0.47	NA	427	609	0	214	0.47	NA	0	NA	47.2	0	0.078	0	11.80375	0	4	0	0	NA	NA	NA	NA	0.15062901666167
k_7	k	3	JP	J3a	FALSE	0	216	NA	NA	NA	0.05	NA	5	900	0	10	1.08	NA	0	NA	0	0	0	NA	NA	NA	0	0	NA	NA	NA	NA	NA	0.188739165817755
k_8	k	3	JP	J3a	FALSE	0	216	NA	NA	NA	0	NA	NA	900	0	0	NA	NA	NA	NA	23.7	NA	0.026	0	11.8315	0	2	0	0	NA	NA	NA	NA	NA
k_9	k	3	JP	J3a	FALSE	0	214	NA	NA	NA	0.47	NA	129	816	0	216	0.47	NA	0	NA	37.6	0	0.046	0	18.7985	0	2	0	0	NA	NA	NA	NA	0.155620417537548
k_10	k	3	JP	J3a	FALSE	0	216	NA	NA	NA	0.47	NA	566	580	0	145	0.7	NA	0	NA	36.9	0	0.064	0	18.429	0	2	0	0	NA	NA	NA	NA	0.16330073133781
k_11	k	3	AK	A3	FALSE	0	244	NA	NA	NA	0.93	NA	200	900	0	380	0.6	NA	1	NA	32.7	0	0.036	0	15.4975	0	2	1	0.333	NA	NA	NA	NA	0.160326188738668
k_12	k	3	AK	A3	FALSE	0	232	NA	NA	NA	0	NA	NA	900	0	0	NA	NA	NA	NA	21	NA	0.023	0	19.718	0	1	1	0.5	NA	NA	NA	NA	NA
k_13	k	3	AK	A3	FALSE	0	235	NA	NA	NA	0	NA	NA	900	0	0	NA	NA	NA	NA	0	NA	0	NA	NA	NA	0	0	NA	NA	NA	NA	NA	NA
k_14	k	3	AK	A3	FALSE	0	247	NA	NA	NA	0.74	NA	692	900	0	514	0.36	NA	2	NA	33.9	0	0.038	0	16.9415	0	2	0	0	NA	NA	NA	NA	0.147019979333406
k_16	k	3	AK	A3	FALSE	0	247	NA	NA	NA	0.34	NA	165	248	0	157	0.53	NA	1	NA	51.1	0	0.206	0	17.027	0	3	0	0	NA	NA	NA	NA	0.129420182801455
k_17	k	3	AK	A3	FALSE	0	247	NA	NA	NA	0.05	NA	11	900	0	12	1.03	NA	0	NA	18.7	0	0.021	0	18.684	0	1	0	0	NA	NA	NA	NA	0.178628808373135
a_1	a	4	RJ	R4	TRUE	65	261	125	125	0.92	0.92	288	288	900	1714	1802	0.13	25	27	FALSE	370.2	0.951	0.411	0	8.57284210526316	0	38	1	0.026	0.153725964490067	0.0638276319343827	0.130985854964269	0.651460548611282	0.0777041364642382
a_2	a	4	RJ	R4	FALSE	135	263	NA	NA	NA	0	NA	NA	900	0	0	NA	NA	NA	NA	39.9	NA	0.044	0	19.9365	0	2	0	0	NA	NA	NA	NA	NA
a_3	a	4	RJ	R4	TRUE	40	263	15	15	0.83	0.83	517	517	900	788	819	0.27	8	9	FALSE	430.9	0.962	0.479	0	10.7476	0	40	1	0.024	0.208583776843202	0.0653517994715099	0.13654443782798	0.589519985857308	0.0755684276486386
a_4	a	4	RJ	R4	TRUE	41	261	21	21	0.75	0.75	712	712	900	2313	2488	0.08	32	37	FALSE	470.3	0.93	0.523	0	11.9327692307692	0	39	2	0.049	0.21862013245147	0.0525723175569107	0.0866199089772185	0.642187641014401	0.0588386470308292
a_5	a	4	RJ	R4	TRUE	55	261	24	24	0.92	0.92	166	166	900	3263	3263	0.07	27	27	FALSE	404.6	1	0.45	0	9.37525581395349	0	43	1	0.023	0.134445943800603	0.0609819018891888	0.132689712652802	0.671882441657406	0.0672882971163131
a_6	a	4	JP	J4a	TRUE	48	225	42	42	1	1	156	156	198	269	269	0.84	1	1	TRUE	55.9	1	0.282	0	9.3165	0	6	0	0	0.184851249575127	0.0543837993524034	0.0489454194171631	0.711819531655307	0.128335485297384
a_7	a	4	JP	J4a	TRUE	170	225	589	243	0.48	0.48	160	506	900	131	153	0.71	1	2	FALSE	344.4	0.856	0.383	0	11.8772413793103	0	29	0	0	0.224117407966554	0.0569155731041691	0.13121878991987	0.587748229009407	0.107036159950874
a_8	a	4	JP	J4a	TRUE	38	210	61	61	1	1	320	320	381	416	416	0.5	5	5	TRUE	150.3	1	0.395	0	9.84366666666667	0	15	2	0.118	0.141580034539975	0.0642375808472453	0.202587111848566	0.591595272764214	0.100320274378536
a_11	a	4	AK	A4	TRUE	116	255	55	55	1	1	115	115	170	345	345	0.74	1	1	TRUE	104.7	1	0.616	0	17.4488333333333	0	6	0	0	0.264611769650311	0.0422950913623642	0.0808745570381974	0.612218581949127	0.0657135417471644
a_15	a	4	AK	A4	FALSE	57	268	NA	NA	NA	0	NA	NA	900	0	0	NA	NA	NA	NA	335.7	NA	0.373	0.006	12.7089615384615	0.016	26	0	0	0.167979590416211	0.0707526185338632	0.176453320340281	0.584814470709645	NA
a_16	a	4	AK	A4	TRUE	638	274	26	26	1	1	831	831	857	1655	1655	0.17	14	14	TRUE	478.9	1	0.559	0	12.9425405405405	0	37	0	0	0.186903026683428	0.0430196669687642	0.0909383261567761	0.679138980191031	0.0595016731810101
a_17	a	4	JP	J4b	TRUE	48	195	47	47	0.82	0.82	732	732	900	528	528	0.3	7	7	FALSE	304.7	1	0.339	0	8.68688571428571	0	35	1	0.028	0.190911752033443	0.062188981091366	0.206853680918034	0.540045585957157	0.102202578082087
a_19	a	4	JP	J4b	TRUE	51	195	20	20	1	1	571	571	591	950	950	0.21	15	15	TRUE	328.8	1	0.556	0	16.1493684210526	0	19	5	0.208	0.160097510738566	0.0324731617335532	0.110647964072247	0.696781363455635	0.0647564299193373
a_20	a	4	JP	J4b	TRUE	53	185	43	43	0.67	0.67	696	696	900	2763	2763	0.04	46	46	FALSE	335	1	0.372	0	7.77086046511628	0	43	1	0.023	0.128374637509838	0.0704211020897988	0.114724956381473	0.68647930401889	0.075439514230035
b_1	b	4	RJ	R4	FALSE	106	261	NA	NA	NA	0	NA	NA	900	0	0	NA	NA	NA	NA	501.7	NA	0.557	0	14.755	0	34	0	0	0.261287300416609	0.0448801004644487	0.141070823449678	0.552761775669265	NA
b_2	b	4	RJ	R4	TRUE	40	261	78	78	0.96	0.96	377	377	900	1566	1625	0.15	20	20	FALSE	232	0.964	0.258	0	6.32163888888889	0	36	0	0	0.101323057048322	0.083680831711186	0.215041809657306	0.599954301583187	0.0998105336552524
b_3	b	4	RJ	R4	TRUE	145	261	55	55	1	1	600	600	655	1471	1506	0.17	13	13	TRUE	198.2	0.977	0.303	0	9.00963636363636	0	22	0	0	0.195073961213246	0.0721399309829879	0.163658103444796	0.569128004358969	0.0952548540484741
b_4	b	4	RJ	R4	TRUE	139	263	387	387	0.52	0.52	483	483	900	513	566	0.24	7	10	FALSE	275.5	0.906	0.306	0	12.9974285714286	0	21	1	0.045	0.187293457313901	0.0510833644750244	0.0987997625904025	0.662823415620672	0.0992489039500524
b_5	b	4	RJ	R4	TRUE	45	261	42	42	1	1	108	108	150	328	328	0.8	2	2	TRUE	56.5	1	0.377	0	9.41916666666667	0	6	0	0	0.178890560028311	0.0663540652924002	0.170468017340529	0.58428735733876	0.107543334456929
b_6	b	4	JP	J4a	TRUE	41	225	162	162	1	1	587	587	749	902	902	0.25	8	8	TRUE	219.1	1	0.293	0	7.06758064516129	0	31	0	0	0.0239804650950501	0.0568657431707707	0.129195098016842	0.789958693717337	0.103900081028175
b_7	b	4	JP	J4a	TRUE	152	214	275	275	1	1	550	550	825	330	396	0.54	2	4	TRUE	164.6	0.833	0.199	0	13.5223333333333	0	12	1	0.077	0.181403603914512	0.0532514112455937	0.152241970074198	0.613103014765696	0.133914818755213
b_8	b	4	JP	J4a	TRUE	66	221	180	180	0.49	0.49	697	697	900	458	458	0.24	4	4	FALSE	388.9	1	0.432	0	12.8346	0	30	1	0.032	0.226247798918548	0.0508105693464022	0.103008014793345	0.619933616941704	0.0830382761168813
b_9	b	4	JP	J4a	TRUE	320	221	77	77	1	1	550	550	627	1188	1188	0.19	22	22	TRUE	264.8	1	0.422	0	10.1833461538462	0	26	0	0	0.18233012422243	0.0512412800688908	0.176694980869972	0.589733614838707	0.0816381125136071
b_10	b	4	AK	A4	TRUE	355	274	22	22	0.8	0.8	786	786	900	1519	1519	0.14	25	25	FALSE	415	1	0.461	0	12.860875	0	32	1	0.03	0.182003071330683	0.059703849854695	0.0804037439132252	0.677889334901397	0.0714006484014524
b_11	b	4	AK	A4	TRUE	35	274	14	14	1	1	361	361	375	580	580	0.47	6	6	TRUE	180.5	1	0.481	0	11.281625	0	16	0	0	0.0775874486166665	0.058657329950251	0.0958860093293298	0.767869212103753	0.0815649391382103
b_12	b	4	AK	A4	TRUE	51	274	47	47	0.65	0.65	647	647	900	1376	1376	0.13	31	31	FALSE	277.2	1	0.308	0	7.84374285714286	0	35	2	0.054	0.175448310026919	0.0746691630453391	0.197944858686269	0.551937668241474	0.090366335707963
b_13	b	4	AK	A4	TRUE	72	248	52	52	0.78	0.78	726	726	900	473	484	0.4	5	6	FALSE	258.1	0.977	0.287	0	12.2161428571429	0	21	1	0.045	0.23279501362366	0.0544478617286261	0.0459735166972663	0.666783607950448	0.110877050021107
b_14	b	4	AK	A4	TRUE	423	274	27	27	0.65	0.65	685	685	900	860	870	0.2	15	15	FALSE	198	0.989	0.22	0	11.533	0	17	2	0.105	0.26526948245699	0.0606953958206885	0.0644187268248147	0.609616394897506	0.108344226024949
b_15	b	4	AK	A4	TRUE	45	274	52	52	1	1	587	587	639	1373	1373	0.2	21	21	TRUE	255.4	1	0.4	0	9.46025925925926	0	27	0	0	0.158013835655588	0.063611129598672	0.120613717422199	0.657761317323541	0.0830478171782282
c_1	c	4	RJ	R4	TRUE	2	261	141	141	0.83	0.83	338	338	898	1533	1777	0.12	25	27	FALSE	58.4	0.863	0.065	0	9.73233333333333	0	6	0	0	0.151128540603487	0.0653320546631503	0.215124841593314	0.568414563140049	0.121919234495633
c_2	c	4	RJ	R4	TRUE	3	261	141	141	1	1	433	433	574	523	639	0.41	4	8	TRUE	38.7	0.818	0.067	0.067	NA	1	0	0	NA	NA	NA	NA	NA	0.144429380742273
c_3	c	4	RJ	R4	TRUE	5	263	455	377	1	1	287	365	742	688	1136	0.23	6	20	TRUE	35.6	0.606	0.048	0.005	5.31383333333333	0.105	6	0	0	0.1159552112411	0.127215130320233	0.204058589216824	0.552771069221842	0.135318216577727
c_4	c	4	RJ	R4	TRUE	4	261	233	233	0.87	0.87	441	441	896	1206	1265	0.18	13	14	FALSE	80.6	0.953	0.09	0.09	NA	1	0	0	NA	NA	NA	NA	NA	0.124964133431343
c_5	c	4	JP	J4a	TRUE	2	221	172	172	1	1	316	316	488	656	666	0.33	7	7	TRUE	29.8	0.985	0.061	0.061	NA	1	0	0	NA	NA	NA	NA	NA	0.144432881410428
c_6	c	4	JP	J4a	TRUE	2	225	578	456	0.19	0.19	3	125	898	33	44	0.97	0	0	FALSE	0	0.75	0	NA	NA	NA	0	0	NA	NA	NA	NA	NA	0.183657399115486
c_7	c	4	JP	J4a	TRUE	2	221	361	361	0.49	0.49	155	155	898	225	225	0.48	3	3	FALSE	59	1	0.066	0	14.74	0	4	0	0	NA	NA	NA	NA	0.1523790806349
c_8	c	4	JP	J4a	FALSE	11	225	NA	NA	NA	0	NA	NA	889	0	0	NA	NA	NA	NA	0	NA	0	NA	NA	NA	0	0	NA	NA	NA	NA	NA	NA
c_9	c	4	JP	J4a	TRUE	2	221	570	570	0.51	0.51	343	343	898	235	235	0.48	3	3	FALSE	0	1	0	NA	NA	NA	0	0	NA	NA	NA	NA	NA	0.163054199054751
c_10	c	4	AK	A4	TRUE	6	274	48	48	0.29	0.29	289	289	343	158	158	0.5	2	2	FALSE	0	1	0	NA	NA	NA	0	0	NA	NA	NA	NA	NA	0.158718333231071
c_11	c	4	AK	A4	TRUE	6	274	50	50	0.69	0.88	543	559	897	1465	2759	0.09	12	22	FALSE	228	0.531	0.254	0.254	NA	1	0	0	NA	NA	NA	NA	NA	0.0926655474377692
c_12	c	4	AK	A4	TRUE	3	268	48	48	1	1	271	271	319	877	890	0.3	6	6	TRUE	13.6	0.985	0.043	0	13.582	0	1	0	0	NA	NA	NA	NA	0.140917212794859
c_13	c	4	AK	A4	TRUE	0	274	83	83	0.69	0.69	479	479	897	1947	2085	0.09	17	22	FALSE	21.5	0.934	0.024	0.01	8.586	0.411	1	1	0.5	NA	NA	NA	NA	0.121793137163498
c_14	c	4	AK	A4	TRUE	3	268	48	48	1	1	128	128	176	400	411	0.65	3	3	TRUE	1.2	0.973	0.007	0.007	NA	1	0	0	NA	NA	NA	NA	NA	0.164988721551788
d_1	d	4	RJ	R4	TRUE	53	261	70	70	0.58	0.79	597	677	900	632	1154	0.18	3	12	FALSE	154	0.548	0.171	0.015	8.801125	0.086	16	0	0	0.29284608501754	0.0717947989603602	0.140401085088554	0.494958030933545	0.113768737526898
d_2	d	4	RJ	R4	TRUE	39	261	241	241	0.45	0.45	466	466	900	643	690	0.17	8	9	FALSE	264.5	0.932	0.294	0	9.54907407407407	0	27	2	0.069	0.118983806845729	0.071564045379618	0.159522932221468	0.649929215553185	0.0962482369900795
d_3	d	4	RJ	R4	TRUE	58	261	94	94	0.79	0.79	372	372	900	755	845	0.24	4	7	FALSE	273.4	0.893	0.304	0.003	11.7869130434783	0.009	23	0	0	0.0914057226326914	0.0484878217920391	0.212239809073438	0.647866646501831	0.0997841027443251
d_4	d	4	RJ	R4	TRUE	45	263	120	120	1	1	600	600	720	607	666	0.39	6	8	TRUE	235.3	0.911	0.327	0	9.75454166666667	0	24	1	0.04	0.142190176370836	0.0560465424225468	0.243040634917923	0.558722646288695	0.103517922459231
d_6	d	4	JP	J4a	TRUE	73	192	18	18	1	1	645	645	663	699	776	0.25	7	8	TRUE	81.1	0.901	0.122	0.001	10.09175	0.004	8	0	0	0.138491837391929	0.057819506032155	0.109978447741967	0.693710208833949	0.131947681892904
d_7	d	4	JP	J4a	TRUE	444	225	393	393	0.56	0.67	235	366	900	115	159	0.95	1	2	FALSE	133	0.723	0.148	0	10.2273846153846	0	13	0	0	0.230692860796053	0.050768675351244	0.131419416949968	0.587119046902735	0.155776289901268
d_8	d	4	JP	J4a	FALSE	340	221	NA	NA	NA	0	NA	NA	900	0	0	NA	NA	NA	NA	33.3	NA	0.037	0	14.6415	0	2	1	0.333	NA	NA	NA	NA	NA
d_9	d	4	JP	J4a	TRUE	36	225	10	10	1	1	397	397	407	585	814	0.28	4	6	TRUE	56.7	0.719	0.139	0	8.09714285714286	0	7	0	0	0.151270289343684	0.0601270289343684	0.125635144671842	0.662967537050106	0.12846987343698
d_11	d	4	AK	A4	TRUE	55	274	23	23	0.65	0.65	558	558	900	1304	1304	0.14	17	17	FALSE	264	1	0.293	0	9.05268965517241	0	29	1	0.033	0.239696337152608	0.068392704778157	0.107919917113603	0.583991040955631	0.0929776901876362
d_12	d	4	AK	A4	TRUE	26	268	180	180	1	1	712	712	892	547	579	0.46	4	4	TRUE	388.6	0.945	0.436	0	18.5072380952381	0	21	0	0	0.176471496351492	0.0385640624517563	0.0962506303839939	0.688713810812758	0.0886610881951303
d_13	d	4	AK	A4	TRUE	63	155	264	264	0.13	0.13	593	593	900	789	807	0.02	6	6	FALSE	185	0.978	0.206	0	12.2950666666667	0	15	1	0.062	0.202471451964474	0.0499495732705801	0.084635571990934	0.662943402774012	0.0909138323267537
d_14	d	4	AK	A4	TRUE	40	274	25	25	1	1	227	227	225	527	527	0.52	4	4	TRUE	128.3	1	0.57	0	14.1636666666667	0	9	1	0.1	0.275258289990822	0.0431385469864207	0.0882539831964416	0.593349179826316	0.0686111760218171
d_15	d	4	JP	J4b	TRUE	334	195	518	518	0.85	0.85	263	263	900	261	261	0.64	2	2	FALSE	334.6	1	0.372	0.003	13.26868	0.009	25	0	0	0.213070177289678	0.0414901859114848	0.0697642870277978	0.67567534977104	0.109655262181009
e_1	e	4	RJ	R4	TRUE	98	263	154	82	1	1	262	334	416	518	1069	0.25	3	9	TRUE	140.2	0.485	0.337	0	9.30493333333333	0	15	1	0.062	0.182849241262699	0.133964778540416	0.185321048332784	0.497864931864101	0.0950608652571807
e_2	e	4	RJ	R4	TRUE	64	261	328	328	0.58	0.7	361	553	900	405	556	0.33	3	7	FALSE	157.2	0.728	0.175	0.003	10.2802666666667	0.019	15	0	0	0.281166506705403	0.071424865762237	0.200137480221006	0.447271147311354	0.123550282731226
e_3	e	4	RJ	R4	TRUE	42	263	660	257	0.58	0.62	98	548	900	202	315	0.52	3	5	FALSE	376.9	0.641	0.419	0	10.7688857142857	0	35	0	0	0.239443794423617	0.0577696060873787	0.0754156816861275	0.627370917802877	0.0932493199687533
e_4	e	4	RJ	R4	TRUE	41	261	51	51	0.79	0.79	751	751	900	2605	2686	0.08	36	40	FALSE	333	0.97	0.37	0.029	6.14497959183673	0.079	49	6	0.109	0.198439741750359	0.0938811839098783	0.292905441309315	0.414773633030448	0.0774761877463517
e_5	e	4	RJ	R4	TRUE	252	261	156	156	1	1	578	578	734	1430	1531	0.17	11	12	TRUE	351.6	0.934	0.479	0	10.6535454545455	0	33	0	0	0.110479652527114	0.0540551303165542	0.237559270352451	0.597905946803881	0.0710421311074603
e_6	e	4	JP	J4a	FALSE	347	221	NA	NA	NA	0	NA	NA	900	0	0	NA	NA	NA	NA	17.2	NA	0.019	0	17.192	0	1	0	0	NA	NA	NA	NA	NA
e_7	e	4	JP	J4a	TRUE	91	221	131	131	0.74	0.74	402	402	900	3291	3323	0.05	29	30	FALSE	356	0.99	0.396	0	9.2828947368421	0	38	1	0.026	0.166026931254429	0.0569922041105599	0.112493267186393	0.664487597448618	0.0718215825841764
e_8	e	4	JP	J4a	FALSE	212	225	NA	NA	NA	0	NA	NA	900	0	0	NA	NA	NA	NA	11.6	NA	0.013	0	11.613	0	1	0	0	NA	NA	NA	NA	NA
e_9	e	4	JP	J4a	TRUE	788	129	182	182	0.25	0.5	331	490	900	607	1202	0.05	3	13	FALSE	113.6	0.505	0.126	0	9.46466666666667	0	12	0	0	0.101104106501374	0.0584982742832993	0.108006973304219	0.732390645911108	0.112268776961003
e_10	e	4	JP	J4a	TRUE	68	225	1382	704	NA	0.19	NA	8	900	0	44	0.97	NA	0	FALSE	297.1	0	0.33	0	9.80746666666667	0	30	1	0.032	0.103142503670673	0.0609433628799826	0.157366496274947	0.678547637174398	0.123050457407376
e_11	e	4	AK	A4	TRUE	42	274	91	91	1	1	560	560	651	423	423	0.65	4	4	TRUE	235.3	1	0.361	0	12.3855263157895	0	19	0	0	0.174273876553702	0.06205460533305	0.0899309465632636	0.673740571549984	0.105665730681186
e_12	e	4	AK	A4	TRUE	40	268	19	19	1	1	120	120	139	268	268	1	0	0	TRUE	78	1	0.561	0	11.1474285714286	0	7	0	0	0.23994002460529	0.058591347139635	0.155372155013328	0.546096473241747	0.0785192313146628
e_13	e	4	AK	A4	TRUE	513	168	743	449	0.36	0.36	78	372	900	61	61	0.99	0	0	FALSE	294.7	1	0.327	0	15.5107368421053	0	19	0	0	0.205436641511483	0.0501316575275531	0.120962050057006	0.623469650903958	0.131124541108459
e_14	e	4	AK	A4	TRUE	49	274	22	22	0.84	0.84	774	774	900	745	745	0.31	14	14	FALSE	401.2	1	0.446	0	13.2451333333333	0	30	2	0.062	0.244834580751672	0.0466913633686838	0.0745028362618723	0.633971219617772	0.081617769011742
e_15	e	4	AK	A4	TRUE	357	274	66	66	1	1	576	576	642	954	993	0.28	12	15	TRUE	218.5	0.961	0.34	0.066	6.28546428571429	0.195	28	0	0	0.053462353616337	0.0978334365571358	0.100663094554897	0.74804111527163	0.0956420460573535
k_1	k	4	RJ	R4	FALSE	0	261	NA	NA	NA	0	NA	NA	900	0	0	NA	NA	NA	NA	0	NA	0	NA	NA	NA	0	0	NA	NA	NA	NA	NA	NA
k_3	k	4	RJ	R4	FALSE	0	263	NA	NA	NA	0	NA	NA	900	0	0	NA	NA	NA	NA	0	NA	0	NA	NA	NA	0	0	NA	NA	NA	NA	NA	NA
k_5	k	4	RJ	R4	FALSE	0	261	NA	NA	NA	0.45	NA	693	870	0	263	0.45	NA	0	NA	51.4	0	0.059	0	17.138	0	3	0	0	NA	NA	NA	NA	0.147708360625356
k_6	k	4	JP	J4a	FALSE	0	221	NA	NA	NA	0.49	NA	14	206	0	138	0.78	NA	0	NA	27.2	0	0.132	0	13.589	0	2	0	0	NA	NA	NA	NA	0.153884241067665
k_7	k	4	JP	J4a	FALSE	0	221	NA	NA	NA	0	NA	NA	228	0	0	NA	NA	NA	NA	0	NA	0	NA	NA	NA	0	0	NA	NA	NA	NA	NA	NA
k_8	k	4	JP	J4a	FALSE	0	221	NA	NA	NA	0.49	NA	190	295	0	138	0.78	NA	0	NA	52.7	0	0.179	0	16.1216666666667	0	3	2	0.4	NA	NA	NA	NA	0.145551799443033
k_9	k	4	JP	J4a	FALSE	0	225	NA	NA	NA	0	NA	NA	900	0	0	NA	NA	NA	NA	14.5	NA	0.016	0	14.456	0	1	0	0	NA	NA	NA	NA	NA
k_10	k	4	JP	J4a	FALSE	0	225	NA	NA	NA	1	NA	119	208	0	225	1	NA	0	TRUE	14.9	0	0.072	0	14.935	0	1	0	0	NA	NA	NA	NA	0.171340989103949
k_11	k	4	AK	A4	FALSE	0	274	NA	NA	NA	0.29	NA	24	900	0	79	1.01	NA	0	NA	43.2	0	0.048	0	21.612	0	2	0	0	NA	NA	NA	NA	0.169778008933072
k_12	k	4	AK	A4	FALSE	0	274	NA	NA	NA	0	NA	NA	900	0	0	NA	NA	NA	NA	15.5	NA	0.017	0	15.517	0	1	0	0	NA	NA	NA	NA	NA
k_13	k	4	AK	A4	FALSE	0	274	NA	NA	NA	0.48	NA	20	513	0	177	0.74	NA	0	NA	56.2	0	0.109	0	18.723	0	3	0	0	NA	NA	NA	NA	0.150758388100465
k_14	k	4	AK	A4	FALSE	0	274	NA	NA	NA	0.24	NA	12	900	0	66	1	NA	0	NA	42.8	0	0.048	0	21.413	0	2	0	0	NA	NA	NA	NA	0.169492397579723
k_16	k	4	AK	A4	FALSE	0	274	NA	NA	NA	0.61	NA	68	564	0	334	0.5	NA	1	NA	97	0	0.172	0	16.166	0	6	0	0	0.26736154068209	0.0637964452142356	0.254505340426409	0.414336673677265	0.131315237732624
k_17	k	4	AK	A4	FALSE	0	268	NA	NA	NA	0	NA	NA	900	0	0	NA	NA	NA	NA	0	NA	0	NA	NA	NA	0	0	NA	NA	NA	NA	NA	NA
a_1	a	5	RJ	R5	TRUE	42	270	456	456	0.48	0.48	430	430	900	404	577	0.22	1	4	FALSE	348	0.7	0.387	0.098	10.26744	0.254	25	1	0.038	0.185689909071784	0.056123045277109	0.0949876502808879	0.663199395370219	0.0864377183529165
a_2	a	5	RJ	R5	FALSE	247	264	NA	NA	NA	0	NA	NA	900	0	0	NA	NA	NA	NA	41.8	NA	0.046	0	16.6895	0	2	1	0.333	NA	NA	NA	NA	NA
a_3	a	5	RJ	R5	TRUE	44	270	428	428	0.09	0.09	458	458	900	25	25	0.97	0	0	FALSE	371.2	1	0.412	0.039	9.17	0.096	36	9	0.2	0.151317702653581	0.0393038894947292	0.294501999272992	0.514876408578699	0.104499495309584
a_4	a	5	RJ	R5	FALSE	56	264	NA	NA	NA	0	NA	NA	900	0	0	NA	NA	NA	NA	462	NA	0.513	0	14.9022903225806	0	31	0	0	0.227486140904949	0.042400929928502	0.0625905089280496	0.6675224202385	NA
a_5	a	5	RJ	R5	TRUE	61	270	588	588	0.59	0.59	283	283	900	288	288	0.55	3	3	FALSE	441.3	1	0.49	0	13.68046875	0	32	1	0.03	0.177399348980641	0.0530386614128262	0.0916566729484324	0.6779053166581	0.0823830579223954
a_6	a	5	JP	J5a	TRUE	88	135	18	18	1	1	381	381	399	925	925	0.15	12	12	TRUE	127	1	0.318	0	10.1446666666667	0	12	4	0.25	0.195258592363804	0.0616990865479398	0.0788098836827233	0.664232437405533	0.099856602733716
a_7	a	5	JP	J5a	TRUE	231	215	411	411	0.76	0.76	389	389	900	496	526	0.31	7	10	FALSE	368	0.943	0.409	0	11.3265	0	32	1	0.03	0.212731205579835	0.0561294309804441	0.121749878603276	0.609389484836446	0.090370592020474
a_8	a	5	JP	J5a	TRUE	55	215	14	14	1	1	140	140	154	284	284	0.76	1	1	TRUE	79.2	1	0.514	0	11.0802857142857	0	7	1	0.125	0.185284030839844	0.0394523091204456	0.0576571001263505	0.71760655991336	0.0860333185300908
a_15	a	5	AK	A5	FALSE	486	251	NA	NA	NA	0	NA	NA	900	0	0	NA	NA	NA	NA	458.3	NA	0.509	0	18.33324	0	25	0	0	0.265984626830828	0.0423863976034787	0.0656883344133388	0.625940641152355	NA
a_16	a	5	AK	A5	TRUE	366	255	103	103	0.63	0.63	538	538	900	1119	1119	0.14	9	9	FALSE	413.6	1	0.46	0	13.6915	0	30	1	0.032	0.189248804002483	0.0405920948520372	0.098189874496342	0.671969226649137	0.0721710341122911
a_17	a	5	JP	J5b	FALSE	109	213	NA	758	NA	0	NA	28	798	0	160	0	NA	0	FALSE	80.2	0	0.101	0	20.053	0	4	0	0	NA	NA	NA	NA	0
a_19	a	5	JP	J5b	TRUE	69	213	27	27	0.69	0.69	724	724	900	1221	1221	0.12	22	22	FALSE	431.3	1	0.479	0	14.4081034482759	0	29	8	0.216	0.139602953318894	0.0342934411909007	0.12240238371606	0.703701221774145	0.0696664779699155
a_20	a	5	JP	J5b	TRUE	39	222	45	45	0.7	0.7	718	718	900	835	835	0.19	14	14	FALSE	221.1	1	0.246	0.003	7.71160714285714	0.012	28	1	0.034	0.143258075720736	0.0625263401644089	0.115109412990622	0.679106171124233	0.106435438546104
b_1	b	5	RJ	R5	FALSE	92	264	NA	NA	NA	0	NA	NA	900	0	0	NA	NA	NA	NA	123.8	NA	0.138	0	20.6296666666667	0	6	0	0	0.288298405209326	0.0376884422110553	0.113590460340287	0.560422692239332	NA
b_2	b	5	RJ	R5	TRUE	42	264	493	108	0.47	0.48	105	601	900	431	873	0.15	6	12	FALSE	159.4	0.494	0.177	0	6.93191304347826	0	23	0	0	0.146944817291168	0.0871896835054004	0.23395887953636	0.531906619667072	0.109647008522468
b_3	b	5	RJ	R5	TRUE	74	270	574	381	0.46	0.46	89	282	900	349	486	0.26	1	4	FALSE	382.4	0.718	0.425	0	12.2906451612903	0	31	1	0.031	0.198863546888533	0.0572872103094407	0.144017217395869	0.599832025406157	0.0825824623076316
b_4	b	5	RJ	R5	FALSE	361	156	NA	234	NA	0.14	NA	136	900	0	22	0.99	NA	0	FALSE	173.6	0	0.193	0	18.9297777777778	0	9	1	0.1	0.251690458302029	0.0464347764838467	0.103528831705485	0.59834593350864	0.159575878250593
b_5	b	5	RJ	R5	TRUE	66	270	266	266	1	1	280	280	546	432	432	0.62	6	6	TRUE	172	1	0.315	0.008	7.95680952380952	0.025	21	1	0.045	0.199128628967102	0.081134458056292	0.185794737062594	0.533942175914012	0.112879360558857
b_6	b	5	JP	J5a	TRUE	54	215	299	299	0.53	0.53	100	100	900	485	605	0.19	5	10	FALSE	229.7	0.802	0.255	0	13.5097058823529	0	17	0	0	0.132706333137396	0.0410119086495548	0.0605838939324669	0.765697864280583	0.105822259309782
b_7	b	5	JP	J5a	TRUE	93	216	528	528	0.53	0.53	346	346	900	114	114	1	0	0	FALSE	127.5	1	0.142	0	20.9731666666667	0	6	1	0.143	0.236333728017546	0.0422603485405955	0.115925905323469	0.605480018118389	0.159744506473432
b_8	b	5	JP	J5a	TRUE	50	216	46	46	0.83	0.83	336	336	900	331	331	0.54	10	10	FALSE	154	1	0.171	0	9.626125	0	16	0	0	0.201125842434001	0.0618823773844616	0.144755807762729	0.592235972418808	0.138433197788084
b_9	b	5	JP	J5a	TRUE	52	216	24	24	1	1	597	597	621	856	856	0.25	18	18	TRUE	226.2	1	0.364	0	9.04764	0	25	0	0	0.187045461578931	0.0591181788842173	0.158441317293792	0.59539504224306	0.0941905410433833
b_10	b	5	AK	A5	FALSE	272	255	NA	NA	NA	0	NA	NA	586	0	0	NA	NA	NA	NA	34.1	NA	0.058	0	16.769	0	2	1	0.333	NA	NA	NA	NA	NA
b_12	b	5	AK	A5	TRUE	340	251	50	50	0.81	0.81	718	718	900	2469	2648	0.08	23	24	FALSE	261.5	0.932	0.291	0	9.89523076923077	0	26	2	0.071	0.243248495778852	0.0596518913540322	0.159793373653197	0.537306239213918	0.0876143579941559
b_13	b	5	AK	A5	TRUE	61	255	89	89	0.7	0.7	789	789	900	179	179	1	0	0	FALSE	320.2	1	0.356	0	13.6077391304348	0	23	3	0.115	0.264117605710306	0.0445207011355431	0.0321843707864451	0.659177322367706	0.116160343305332
b_14	b	5	AK	A5	TRUE	99	255	85	85	0.49	0.49	572	572	900	460	584	0.21	2	4	FALSE	142.2	0.788	0.158	0	14.2187	0	10	0	0	0.339377017589512	0.0454964237236878	0.0554340410867379	0.559692517600062	0.118871972116966
b_15	b	5	AK	A5	TRUE	49	251	163	163	1	1	576	576	739	982	982	0.26	12	12	TRUE	223.3	1	0.302	0	8.26903703703704	0	27	0	0	0.122899347857245	0.0636779776408198	0.142723412641536	0.670699261860398	0.101312250431109
c_1	c	5	RJ	R5	FALSE	2	264	NA	241	NA	0.09	NA	4	898	0	25	0.95	NA	0	FALSE	0	0	0	NA	NA	NA	0	0	NA	NA	NA	NA	NA	0.177720230118341
c_2	c	5	RJ	R5	FALSE	4	270	NA	NA	NA	0	NA	NA	896	0	0	NA	NA	NA	NA	0	NA	0	NA	NA	NA	0	0	NA	NA	NA	NA	NA	NA
c_3	c	5	RJ	R5	FALSE	3	264	NA	827	NA	0.14	NA	39	897	0	37	1	NA	0	FALSE	0	0	0	NA	NA	NA	0	0	NA	NA	NA	NA	NA	0.179306882356729
c_4	c	5	RJ	R5	FALSE	3	270	NA	NA	NA	0	NA	NA	897	0	0	NA	NA	NA	NA	0	NA	0	NA	NA	NA	0	0	NA	NA	NA	NA	NA	NA
c_5	c	5	JP	J5a	TRUE	2	216	140	140	1	1	189	189	329	269	358	0.6	3	5	TRUE	2.6	0.751	0.008	0.008	NA	1	0	0	NA	NA	NA	NA	NA	0.1686921920673
c_6	c	5	JP	J5a	TRUE	3	215	55	55	1	1	854	854	909	1750	1787	0.12	22	24	TRUE	0	0.979	0	NA	NA	NA	0	0	NA	NA	NA	NA	NA	0.133541773967004
c_7	c	5	JP	J5a	TRUE	4	215	171	171	0.72	0.72	709	709	896	887	887	0.17	17	17	FALSE	71.6	1	0.08	0	17.35525	0	4	1	0.2	0.167600581956469	0.0340963109145648	0.0375102634649458	0.760792843664021	0.129279774450197
c_8	c	5	JP	J5a	TRUE	2	215	48	48	1	1	128	128	176	301	301	0.71	1	1	TRUE	0	1	0	NA	NA	NA	0	0	NA	NA	NA	NA	NA	0.175220024427547
c_9	c	5	JP	J5a	TRUE	3	216	202	202	0.79	0.79	268	268	897	792	839	0.2	11	14	FALSE	1.9	0.944	0.002	0	NA	0	0	1	1	NA	NA	NA	NA	0.143227553174317
c_10	c	5	AK	A5	FALSE	2	255	NA	NA	NA	0	NA	NA	899	0	0	NA	NA	NA	NA	0	NA	0	NA	NA	NA	0	0	NA	NA	NA	NA	NA	NA
c_11	c	5	AK	A5	TRUE	3	255	504	504	0.66	1	312	312	899	818	1099	0.23	7	10	FALSE	0	0.744	0	NA	NA	NA	0	0	NA	NA	NA	NA	NA	0.142813157334936
c_12	c	5	AK	A5	TRUE	2	239	262	262	1	1	282	282	544	344	431	0.55	5	6	TRUE	0	0.798	0	NA	NA	NA	0	0	NA	NA	NA	NA	NA	0.164850343110668
c_13	c	5	AK	A5	FALSE	3	251	NA	NA	NA	0	NA	NA	899	0	0	NA	NA	NA	NA	0	NA	0	NA	NA	NA	0	0	NA	NA	NA	NA	NA	NA
c_14	c	5	AK	A5	TRUE	3	251	492	492	0.49	0.49	305	305	900	212	212	0.58	1	1	FALSE	0	1	0	NA	NA	NA	0	0	NA	NA	NA	NA	NA	0.164746378416603
d_1	d	5	RJ	R5	TRUE	90	270	391	391	0.23	0.41	4	481	900	186	508	0.22	3	8	FALSE	96.4	0.366	0.107	0.007	12.6241428571429	0.063	7	1	0.125	0.307381547827858	0.0566827733707522	0.10991411015175	0.52602156864964	0.125384726696254
d_2	d	5	RJ	R5	FALSE	61	270	NA	NA	NA	0	NA	NA	900	0	0	NA	NA	NA	NA	15.2	NA	0.017	0	15.212	0	1	0	0	NA	NA	NA	NA	NA
d_3	d	5	RJ	R5	TRUE	102	270	799	757	0.23	0.23	98	140	900	37	62	1	0	0	FALSE	284.1	0.597	0.316	0	14.071	0	20	2	0.091	0.122471750408642	0.0448653258474877	0.149587804704712	0.683075119039159	0.122212466851985
d_4	d	5	RJ	R5	TRUE	180	270	670	446	0.59	0.59	217	441	900	306	344	0.46	4	4	FALSE	383.2	0.89	0.426	0	10.9489428571429	0	35	0	0	0.113623493983764	0.0543953362751264	0.240761665183592	0.591219504557518	0.0901343070344227
d_6	d	5	JP	J5a	TRUE	38	215	20	20	1	1	424	424	444	447	470	0.46	4	4	TRUE	113.7	0.951	0.256	0	12.6315555555556	0	9	0	0	0.178723479117554	0.0534639878962739	0.117061327891348	0.650751205094824	0.120921879255439
d_7	d	5	JP	J5a	TRUE	294	216	102	102	0.63	0.63	713	713	900	373	447	0.3	3	4	FALSE	137.2	0.834	0.152	0	10.5514615384615	0	13	0	0	0.210317199950426	0.0601374946234207	0.0936800589054378	0.635865246520715	0.129177827752524
d_8	d	5	JP	J5a	TRUE	35	215	38	38	1	1	339	339	377	572	572	0.38	8	8	TRUE	123.5	1	0.327	0	8.68778571428571	0	14	1	0.067	0.181856300717756	0.0658806699060257	0.115285006042967	0.636978023333251	0.105998624524322
d_9	d	5	JP	J5a	TRUE	52	215	17	17	1	1	831	831	848	1070	1530	0.14	25	37	TRUE	135.9	0.699	0.16	0	7.4805	0	18	1	0.053	0.157825160231417	0.0710885338918224	0.178471433133555	0.592614872743206	0.114550301881233
d_11	d	5	AK	A5	TRUE	48	255	158	158	0.15	0.15	460	460	900	37	37	1.03	0	0	FALSE	266.7	1	0.296	0	11.928	0	22	2	0.083	0.359749405524053	0.0514526553258948	0.099929120175599	0.488868818974453	0.12781320918574
d_12	d	5	AK	A5	FALSE	85	255	NA	789	NA	0	NA	NA	900	0	0	NA	NA	NA	FALSE	285.8	NA	0.318	0	19.7402142857143	0	14	4	0.222	0.183490554090092	0.0373964676892348	0.098102857473685	0.681010120746989	NA
d_13	d	5	AK	A5	TRUE	31	251	457	457	0.35	0.35	361	361	900	62	87	1.01	0	0	FALSE	178.3	0.713	0.198	0	12.7362857142857	0	14	0	0	0.179935841353164	0.0487022455526393	0.122961392646432	0.648400520447765	0.145402324741231
d_14	d	5	AK	A5	TRUE	370	230	636	636	0.43	0.43	110	110	900	589	614	0.16	6	7	FALSE	259.4	0.959	0.288	0.009	15.287	0.031	16	1	0.059	0.21478216785504	0.0371026035193301	0.0858204683718192	0.66229476025381	0.0980180934452113
d_15	d	5	JP	J5b	FALSE	750	222	NA	979	NA	0	NA	NA	900	0	0	NA	NA	NA	FALSE	238.1	NA	0.265	0	11.0491428571429	0	21	3	0.125	0.0662365535788167	0.0512644807612743	0.0802734105640601	0.802225555095849	NA
e_1	e	5	RJ	R5	FALSE	291	245	NA	136	NA	0.4	NA	291	444	0	131	0.75	NA	0	FALSE	73.9	0	0.167	0	18.48125	0	4	0	0	NA	NA	NA	NA	0.14383177381675
e_2	e	5	RJ	R5	FALSE	147	264	NA	NA	NA	0	NA	NA	900	0	0	NA	NA	NA	NA	110.2	NA	0.122	0	9.18516666666667	0	12	0	0	0.323755693055833	0.0847562192665711	0.289978407214531	0.301509680463065	NA
e_3	e	5	RJ	R5	TRUE	66	270	158	158	1	1	554	554	712	507	765	0.35	4	9	TRUE	218.1	0.663	0.306	0.011	8.74354166666667	0.035	24	1	0.04	0.222016250089352	0.0690938549882056	0.114870499654507	0.594019395267936	0.104520026784906
e_4	e	5	RJ	R5	TRUE	43	264	639	639	0.09	0.09	23	23	900	50	74	0.32	0	3	FALSE	137.2	0.676	0.152	0.003	10.349	0.02	13	0	0	0.257654028259884	0.0701368396797907	0.187034050112608	0.485175081947717	0.126340680560224
e_5	e	5	RJ	R5	TRUE	85	264	773	320	0.96	0.96	100	553	900	237	622	0.41	1	7	FALSE	339.5	0.381	0.377	0	12.1265	0	28	0	0	0.160204039559171	0.053233473325833	0.227479958296764	0.559082528818232	0.096234614680401
e_6	e	5	JP	J5a	FALSE	535	216	NA	355	NA	0.37	NA	366	900	0	80	1	NA	0	FALSE	299.9	0	0.333	0	8.32972222222222	0	36	0	0	0.152742855237269	0.0877346850301797	0.156941341247874	0.602581118484677	0.124063504035345
e_7	e	5	JP	J5a	TRUE	92	215	45	45	0.9	0.9	523	523	900	2426	2656	0.07	33	42	FALSE	360.1	0.913	0.4	0	10.5550588235294	0	34	1	0.029	0.128226777235337	0.0518429969459863	0.11354187565483	0.706388350163847	0.075094459196419
e_8	e	5	JP	J5a	TRUE	111	216	77	77	0.66	0.66	242	242	900	358	430	0.33	3	6	FALSE	479.5	0.833	0.533	0	14.0461764705882	0	34	1	0.029	0.226226521766443	0.0422744309734699	0.0696777435768579	0.66182130368323	0.0720756799283657
e_9	e	5	JP	J5a	FALSE	69	215	NA	623	NA	0.05	NA	131	900	0	11	0.98	NA	0	FALSE	385.4	0	0.428	0	18.3504285714286	0	21	0	0	0.217441398799561	0.0345392218684396	0.0512561014534499	0.69676327787855	0.106051075103774
e_10	e	5	JP	J5a	TRUE	55	215	80	80	0.76	0.76	671	671	900	1495	1509	0.11	26	27	FALSE	398.6	0.991	0.443	0.011	8.99355813953488	0.024	43	2	0.044	0.0716249098191729	0.0618039268416929	0.110014144491018	0.756557018848116	0.0733508634880972
e_11	e	5	AK	A5	FALSE	245	255	NA	NA	NA	0	NA	NA	900	0	0	NA	NA	NA	NA	41.1	NA	0.046	0	18.7445	0	2	1	0.333	NA	NA	NA	NA	NA
e_12	e	5	AK	A5	TRUE	141	255	473	473	0.39	0.49	313	338	900	462	648	0.19	3	8	FALSE	480.9	0.713	0.534	0	13.3586388888889	0	36	0	0	0.219148657443893	0.050240065209571	0.138888484563672	0.591722792782864	0.0648371227509064
e_13	e	5	AK	A5	FALSE	592	251	NA	NA	NA	0	NA	NA	900	0	0	NA	NA	NA	NA	45.8	NA	0.051	0	22.25	0	2	1	0.333	NA	NA	NA	NA	NA
e_14	e	5	AK	A5	FALSE	45	255	NA	NA	NA	0	NA	NA	900	0	0	NA	NA	NA	NA	593.7	NA	0.66	0	19.1532903225806	0	31	0	0	0.223674193939557	0.0280841159271885	0.0537800293725326	0.694461660760722	NA
e_15	e	5	AK	A5	FALSE	48	255	NA	NA	NA	0	NA	NA	900	0	0	NA	NA	NA	NA	329.7	NA	0.366	0	13.5599166666667	0	24	2	0.077	0.199506511224872	0.0498251587091858	0.108653568421635	0.642014761644307	NA
k_1	k	5	RJ	R5	FALSE	0	264	NA	NA	NA	0.28	NA	11	900	0	74	1	NA	0	NA	14.1	0	0.016	0	14.099	0	1	0	0	NA	NA	NA	NA	0.176437972239021
k_3	k	5	RJ	R5	FALSE	0	270	NA	NA	NA	0.46	NA	291	570	0	156	0.8	NA	0	NA	41.6	0	0.073	0	19.2015	0	2	1	0.333	NA	NA	NA	NA	0.159103806620757
k_5	k	5	RJ	R5	FALSE	0	245	NA	NA	NA	0	NA	NA	900	0	37	0	NA	1	NA	17.1	0	0.019	0	17.093	0	1	0	0	NA	NA	NA	NA	0
k_6	k	5	JP	J5a	FALSE	0	216	NA	NA	NA	0	NA	NA	126	0	0	NA	NA	NA	NA	20.1	NA	0.159	0	10.029	0	2	0	0	NA	NA	NA	NA	NA
k_7	k	5	JP	J5a	FALSE	0	215	NA	NA	NA	0.53	NA	211	464	0	157	0.73	NA	0	NA	19.3	0	0.042	0	19.298	0	1	0	0	NA	NA	NA	NA	0.168332299016221
k_8	k	5	JP	J5a	FALSE	0	215	NA	NA	NA	1	NA	212	807	0	215	1	NA	0	TRUE	56.9	0	0.071	0	14.2295	0	4	0	0	NA	NA	NA	NA	0.172977585742056
k_9	k	5	JP	J5a	FALSE	0	216	NA	NA	NA	0.53	NA	134	459	0	157	0.73	NA	0	NA	25.1	0	0.055	0	15.674	0	1	2	0.667	NA	NA	NA	NA	0.166048040261304
k_10	k	5	JP	J5a	FALSE	0	215	NA	NA	NA	0.11	NA	23	417	0	23	1.03	NA	0	NA	11.5	0	0.027	0	11.462	0	1	0	0	NA	NA	NA	NA	0.182115299479629
k_11	k	5	AK	A5	FALSE	0	251	NA	NA	NA	0	NA	NA	900	0	0	NA	NA	NA	NA	19.9	NA	0.022	0	19.905	0	1	0	0	NA	NA	NA	NA	NA
k_12	k	5	AK	A5	FALSE	0	255	NA	NA	NA	0.63	NA	343	863	0	457	0.35	NA	2	NA	41.5	0	0.048	0	19.9815	0	2	1	0.333	NA	NA	NA	NA	0.144533267869642
k_13	k	5	AK	A5	FALSE	0	251	NA	NA	NA	0	NA	NA	900	0	0	NA	NA	NA	NA	33.4	NA	0.037	0	15.521	0	2	1	0.333	NA	NA	NA	NA	NA
k_14	k	5	AK	A5	FALSE	0	251	NA	NA	NA	0.49	NA	38	627	0	168	0.73	NA	0	NA	25.5	0	0.041	0	21.272	0	1	1	0.5	NA	NA	NA	NA	0.164287893679211
k_16	k	5	AK	A5	FALSE	0	255	NA	NA	NA	0	NA	NA	900	0	0	NA	NA	NA	NA	105.8	NA	0.118	0	24.50225	0	4	1	0.2	0.237427175055352	0.110959197624708	0.151496291156935	0.500117336163005	NA
k_17	k	5	AK	A5	FALSE	0	251	NA	NA	NA	0.1	NA	236	827	0	37	0.68	NA	1	NA	65.3	0	0.079	0	16.31275	0	4	0	0	NA	NA	NA	NA	0.155745249325462
